# Supplementary material for: Non-indigenous species refined national baseline inventories: A synthesis in the context of the European Union's Marine Strategy Framework Directive
Source: Mar Pollut Bull. 2019 Aug;145:429–35. doi: 10.1016/j.marpolbul.2019.06.012 (PMC6689109; doi:10.1016/j.marpolbul.2019.06.012)
Supplement: Appendix 1 — Non-indigenous species found in EU marine waters up to 31.12.2011. The presence at the subregional level of the Marine Strategy Framework Directive as well as the taxonomic information is provided for each taxon. [file mmc1.xlsx]

## Sheet: Appendix 1
Appendix 1. Non-indigenous species found in EU marine waters up to 31.12.2011. The presence at the subregional level of the Marine Strategy Framework Directive as well as the taxonomic information are provided for each taxon.

## Sheet: all NIS
Non-indigenous species in EU marine waters	Black Sea	Aegean-Levantine Sea	Ionian Sea-Central Mediterr.	Adriatic Sea	Western Mediterranean	Bay of Biscay-Iberian Coast	Celtic Seas	Greater North Sea	Baltic Sea	Macaronesia	Kingdom	Phylum	Class	Order	Family
Abudefduf vaigiensis (Quoy & Gaimard, 1825)					non-indigenous						Animalia	Chordata	Actinopterygii	Perciformes	Pomacentridae
Acanthaster planci (Linnaeus, 1758)					non-indigenous						Animalia	Echinodermata	Asteroidea	Valvatida	Acanthasteridae
Acanthurus coeruleus Bloch & Schneider, 1801		non-indigenous									Animalia	Chordata	Actinopterygii	Perciformes	Acanthuridae
Acanthurus monroviae Steindachner, 1876						non-indigenous					Animalia	Chordata	Actinopterygii	Perciformes	Acanthuridae
Acartia (Acanthacartia) tonsa Dana, 1849	non-indigenous		non-indigenous	non-indigenous	non-indigenous	non-indigenous	non-indigenous	non-indigenous	non-indigenous		Animalia	Arthropoda	Hexanauplia	Calanoida	Acartiidae
Acartia (Acartiura) omorii Bradford, 1976								non-indigenous			Animalia	Arthropoda	Hexanauplia	Calanoida	Acartiidae
Acipenser baerii Brandt, 1869								non-indigenous	non-indigenous		Animalia	Chordata	Actinopterygii	Acipenseriformes	Acipenseridae
Acipenser gueldenstaedtii Brandt & Ratzeburg, 1833									non-indigenous		Animalia	Chordata	Actinopterygii	Acipenseriformes	Acipenseridae
Acipenser ruthenus Linnaeus, 1758								non-indigenous	non-indigenous		Animalia	Chordata	Actinopterygii	Acipenseriformes	Acipenseridae
Acipenser stellatus Pallas, 1771									non-indigenous		Animalia	Chordata	Actinopterygii	Acipenseriformes	Acipenseridae
Acipenser transmontanus Richardson, 1836								non-indigenous			Animalia	Chordata	Actinopterygii	Acipenseriformes	Acipenseridae
Acrochaetium catenulatum M.A.Howe, 1914								non-indigenous			Plantae	Rhodophyta	Florideophyceae	Acrochaetiales	Acrochaetiaceae
Acrothamnion preissii (Sonder) E.M.Wollaston, 1968			non-indigenous	non-indigenous	non-indigenous					non-indigenous	Plantae	Rhodophyta	Florideophyceae	Ceramiales	Ceramiaceae
Acrothrix gracilis Kylin, 1907					non-indigenous						Chromista	Ochrophyta	Phaeophyceae	Ectocarpales	Chordariaceae
Acteocina mucronata (Philippi, 1849)		non-indigenous									Animalia	Mollusca	Gastropoda	Cephalaspidea	Tornatinidae
Actumnus globulus Heller, 1861					non-indigenous						Animalia	Arthropoda	Malacostraca	Decapoda	Pilumnidae
Aetea anguina (Linnaeus, 1758)										non-indigenous	Animalia	Bryozoa	Gymnolaemata	Cheilostomatida	Aeteidae
Aetea ligulata Busk, 1852										non-indigenous	Animalia	Bryozoa	Gymnolaemata	Cheilostomatida	Aeteidae
Aetea longicollis (Jullien, 1903)										non-indigenous	Animalia	Bryozoa	Gymnolaemata	Cheilostomatida	Aeteidae
Aetea sica (Couch, 1844)										non-indigenous	Animalia	Bryozoa	Gymnolaemata	Cheilostomatida	Aeteidae
Aetea truncata (Landsborough, 1852)										non-indigenous	Animalia	Bryozoa	Gymnolaemata	Cheilostomatida	Aeteidae
Agardhiella subulata (C.Agardh) Kraft & M.J.Wynne, 1979			non-indigenous	non-indigenous	non-indigenous			non-indigenous			Plantae	Rhodophyta	Florideophyceae	Gigartinales	Solieriaceae
Aglaothamnion cordatum (Børgesen) Feldmann-Mazoyer 1941										non-indigenous	Plantae	Rhodophyta	Florideophyceae	Ceramiales	Callithamniaceae
Aglaothamnion feldmanniae Halos, 1965				non-indigenous	non-indigenous	non-indigenous					Plantae	Rhodophyta	Florideophyceae	Ceramiales	Callithamniaceae
Aglaothamnion halliae (F.S.Collins) N.E.Aponte, D.L.Ballantine & J.N.Norris, 1997								non-indigenous			Plantae	Rhodophyta	Florideophyceae	Ceramiales	Callithamniaceae
Agonus cataphractus (Linnaeus, 1758)					non-indigenous						Animalia	Chordata	Actinopterygii	Scorpaeniformes	Agonidae
Ahnfeltiopsis flabelliformis (Harvey) Masuda, 1993					non-indigenous						Plantae	Rhodophyta	Florideophyceae	Gigartinales	Phyllophoraceae
Aiptasia diaphana (Rapp, 1829)										non-indigenous	Animalia	Cnidaria	Anthozoa	Actiniaria	Aiptasiidae
Akashiwo sanguinea (K.Hirasaka) G.Hansen & Ø.Moestrup, 2000								non-indigenous			Chromista	Myzozoa	Dinophyceae	Gymnodiniales	Gymnodiniaceae
Alepes djedaba (Forsskål, 1775)		non-indigenous	non-indigenous								Animalia	Chordata	Actinopterygii	Perciformes	Carangidae
Alexandrium affine (H.Inoue & Y.Fukuyo) Balech, 1995						non-indigenous		non-indigenous			Chromista	Myzozoa	Dinophyceae	Gonyaulacales	Ostreopsidaceae
Alexandrium catenella (Whedon & Kofoid) Balech, 1985	non-indigenous		non-indigenous		non-indigenous						Chromista	Myzozoa	Dinophyceae	Gonyaulacales	Ostreopsidaceae
Alexandrium leei Balech, 1985						non-indigenous		non-indigenous			Chromista	Myzozoa	Dinophyceae	Gonyaulacales	Ostreopsidaceae
Alexandrium margalefii Balech, 1994								non-indigenous			Chromista	Myzozoa	Dinophyceae	Gonyaulacales	Ostreopsidaceae
Alexandrium monilatum (J.F.Howell) Balech, 1995	non-indigenous										Chromista	Myzozoa	Dinophyceae	Gonyaulacales	Ostreopsidaceae
Alexandrium ostenfeldii (Paulsen) Balech & Tangen, 1985	non-indigenous								non-indigenous		Chromista	Myzozoa	Dinophyceae	Gonyaulacales	Ostreopsidaceae
Alloeocarpa loculosa Monniot C., 1974										non-indigenous	Animalia	Chordata	Ascidiacea	Stolidobranchia	Styelidae
Alpheus rapacida de Man, 1908		non-indigenous									Animalia	Arthropoda	Malacostraca	Decapoda	Alpheidae
Amathia verticillata (delle Chiaje, 1822)		non-indigenous	non-indigenous	non-indigenous	non-indigenous	non-indigenous				non-indigenous	Animalia	Bryozoa	Gymnolaemata	Ctenostomatida	Vesiculariidae
Ammothea hilgendorfi (Böhm, 1879)				non-indigenous				non-indigenous			Animalia	Arthropoda	Pycnogonida	Pantopoda	Ammotheidae
Ampelisca cavicoxa Reid, 1951						non-indigenous					Animalia	Arthropoda	Malacostraca	Amphipoda	Ampeliscidae
Ampelisca heterodactyla Schellenberg, 1925						non-indigenous					Animalia	Arthropoda	Malacostraca	Amphipoda	Ampeliscidae
Amphibalanus amphitrite (Darwin, 1854)					non-indigenous	non-indigenous	non-indigenous	non-indigenous		non-indigenous	Animalia	Arthropoda	Hexanauplia	Sessilia	Balanidae
Amphibalanus eburneus (Gould, 1841)	non-indigenous	non-indigenous	non-indigenous		non-indigenous	non-indigenous		non-indigenous		non-indigenous	Animalia	Arthropoda	Hexanauplia	Sessilia	Balanidae
Amphibalanus reticulatus (Utinomi, 1967)					non-indigenous			non-indigenous			Animalia	Arthropoda	Hexanauplia	Sessilia	Balanidae
Amphibalanus variegatus (Darwin, 1854)								non-indigenous			Animalia	Arthropoda	Hexanauplia	Sessilia	Balanidae
Amphistegina cf. papillosa Said, 1949			non-indigenous								Chromista	Foraminifera	Globothalamea	Rotaliida	Amphisteginidae
Amphistegina lessonii d'Orbigny in Guérin-Méneville, 1832			non-indigenous								Chromista	Foraminifera	Globothalamea	Rotaliida	Amphisteginidae
Amphistegina lobifera Larsen, 1976		non-indigenous	non-indigenous								Chromista	Foraminifera	Globothalamea	Rotaliida	Amphisteginidae
Amphogona pusilla Hartlaub, 1909					non-indigenous						Animalia	Cnidaria	Hydrozoa	Trachymedusae	Rhopalonematidae
Ampithoe valida Smith, 1873					non-indigenous	non-indigenous					Animalia	Arthropoda	Malacostraca	Amphipoda	Ampithoidae
Anadara kagoshimensis (Tokunaga, 1906)	non-indigenous		non-indigenous	non-indigenous	non-indigenous	non-indigenous					Animalia	Mollusca	Bivalvia	Arcida	Arcidae
Anadara transversa (Say, 1822)		non-indigenous	non-indigenous	non-indigenous	non-indigenous						Animalia	Mollusca	Bivalvia	Arcida	Arcidae
Anomia ephippium Linnaeus, 1758								non-indigenous			Animalia	Mollusca	Bivalvia	Pectinida	Anomiidae
Anoplodactylus californicus Hall, 1912					non-indigenous						Animalia	Arthropoda	Pycnogonida	Pantopoda	Phoxichilidiidae
Anotrichium furcellatum (J.Agardh) Baldock, 1976							non-indigenous	non-indigenous			Plantae	Rhodophyta	Florideophyceae	Ceramiales	Wrangeliaceae
Anteaeolidiella lurana (Ev. Marcus & Er. Marcus, 1967)			non-indigenous								Animalia	Mollusca	Gastropoda	Nudibranchia	Aeolidiidae
Antithamnion amphigeneum A.J.K.Millar, 1990			non-indigenous		non-indigenous	non-indigenous					Plantae	Rhodophyta	Florideophyceae	Ceramiales	Ceramiaceae
Antithamnion densum (Suhr) M.A.Howe, 1914						non-indigenous	non-indigenous	non-indigenous		non-indigenous	Plantae	Rhodophyta	Florideophyceae	Ceramiales	Ceramiaceae
Antithamnion diminuatum Wollaston, 1968										non-indigenous	Plantae	Rhodophyta	Florideophyceae	Ceramiales	Ceramiaceae
Antithamnion hubbsii E.Y.Dawson, 1962				non-indigenous	non-indigenous	non-indigenous				non-indigenous	Plantae	Rhodophyta	Florideophyceae	Ceramiales	Ceramiaceae
Antithamnionella ternifolia (J.D.Hooker & Harvey) Lyle, 1922					non-indigenous	non-indigenous	non-indigenous	non-indigenous		non-indigenous	Plantae	Rhodophyta	Florideophyceae	Ceramiales	Ceramiaceae
Apanthura sandalensis Stebbing, 1900		non-indigenous									Animalia	Arthropoda	Malacostraca	Isopoda	Anthuridae
Apedinella radians (Lohmann) P.H.Campbell, 1973	non-indigenous										Chromista	Ochrophyta	Dictyochophyceae	Pedinellales	Pedinellaceae
Apionsoma (Apionsoma) misakianum (Ikeda, 1904)			non-indigenous								Animalia	Sipuncula	Phascolosomatidea	Phascolosomatida	Phascolosomatidae
Aplus dorbignyi (Payraudeau, 1826)										non-indigenous	Animalia	Mollusca	Gastropoda	Neogastropoda	Pisaniidae
Apogonichthyoides pharaonis (Bellotti, 1874)		non-indigenous									Animalia	Chordata	Actinopterygii	Perciformes	Apogonidae
Aquilonastra burtoni (Gray, 1840)		non-indigenous									Animalia	Echinodermata	Asteroidea	Valvatida	Asterinidae
Arachnoidella protecta Harmer, 1915					non-indigenous						Animalia	Bryozoa	Gymnolaemata	Ctenostomatida	Arachnidiidae
Arbopercula tenella (Hincks, 1880)			non-indigenous		non-indigenous						Animalia	Bryozoa	Gymnolaemata	Cheilostomatida	Electridae
Arctapodema australis (Vanhöffen, 1912)				non-indigenous							Animalia	Cnidaria	Hydrozoa	Trachymedusae	Rhopalonematidae
Arcuatula senhousia (Benson, 1842)	non-indigenous		non-indigenous	non-indigenous	non-indigenous	non-indigenous					Animalia	Mollusca	Bivalvia	Mytilida	Mytilidae
Arhynchite arhynchite (Ikeda, 1924)					non-indigenous						Animalia	Annelida	Polychaeta	Echiuroidea	Thalassematidae
Arietellus pavoninus Sars G.O., 1905		non-indigenous		non-indigenous							Animalia	Arthropoda	Hexanauplia	Calanoida	Arietellidae
Artemia franciscana Kellog, 1906				non-indigenous		non-indigenous					Animalia	Arthropoda	Branchiopoda	Anostraca	Artemiidae
Ascidia interrupta Heller, 1878										non-indigenous	Animalia	Chordata	Ascidiacea	Phlebobranchia	Ascidiidae
Ascidiella aspersa (Müller, 1776)		non-indigenous									Animalia	Chordata	Ascidiacea	Phlebobranchia	Ascidiidae
Ascophyllum nodosum (Linnaeus) Le Jolis, 1863			non-indigenous								Chromista	Ochrophyta	Phaeophyceae	Fucales	Fucaceae
Asparagopsis armata Harvey, 1855		non-indigenous	non-indigenous	non-indigenous	non-indigenous	non-indigenous	non-indigenous	non-indigenous			Plantae	Rhodophyta	Florideophyceae	Bonnemaisoniales	Bonnemaisoniaceae
Asparagopsis taxiformis (Delile) Trevisan de Saint-Léon, 1845		non-indigenous	non-indigenous	non-indigenous	non-indigenous	non-indigenous				non-indigenous	Plantae	Rhodophyta	Florideophyceae	Bonnemaisoniales	Bonnemaisoniaceae
Asterocarpa humilis (Heller, 1878)							non-indigenous	non-indigenous			Animalia	Chordata	Ascidiacea	Stolidobranchia	Styelidae
Atactodea striata (Gmelin, 1791)			non-indigenous								Animalia	Mollusca	Bivalvia	Venerida	Mesodesmatidae
Atergatis roseus (Rüppell, 1830)		non-indigenous									Animalia	Arthropoda	Malacostraca	Decapoda	Xanthidae
Atherina boyeri Risso, 1810							non-indigenous	non-indigenous			Animalia	Chordata	Actinopterygii	Atheriniformes	Atherinidae
Atherinomorus forskalii (Rüppell, 1838)		non-indigenous									Animalia	Chordata	Actinopterygii	Atheriniformes	Atherinidae
Aulacomya atra (Molina, 1782)							non-indigenous				Animalia	Mollusca	Bivalvia	Mytilida	Mytilidae
Aurelia coerulea von Lendenfeld, 1884				non-indigenous	non-indigenous						Animalia	Cnidaria	Scyphozoa	Semaeostomeae	Ulmaridae
Austrominius modestus (Darwin, 1854)					non-indigenous	non-indigenous	non-indigenous	non-indigenous			Animalia	Arthropoda	Hexanauplia	Sessilia	Austrobalanidae
Balanus balanus (Linnaeus, 1758)								non-indigenous			Animalia	Arthropoda	Hexanauplia	Sessilia	Balanidae
Balanus trigonus Darwin, 1854		non-indigenous	non-indigenous	non-indigenous	non-indigenous	non-indigenous		non-indigenous		non-indigenous	Animalia	Arthropoda	Hexanauplia	Sessilia	Balanidae
Bankia fimbriatula Moll & Roch, 1931							non-indigenous				Animalia	Mollusca	Bivalvia	Myida	Teredinidae
Barentsia ramosa (Robertson, 1900)								non-indigenous			Animalia	Entoprocta			Barentsiidae
Beania mirabilis Johnston, 1840										non-indigenous	Animalia	Bryozoa	Gymnolaemata	Cheilostomatida	Beaniidae
Beroe ovata Bruguière, 1789	non-indigenous	non-indigenous							non-indigenous		Animalia	Ctenophora	Nuda	Beroida	Beroidae
Biddulphia longicruris var. longicruris Greville, 1859								non-indigenous			Chromista	Ochrophyta	Bacillariophyceae	Biddulphiales	Biddulphiaceae
Biddulphia rhombus (Ehrenberg) W.Smith, 1854								non-indigenous			Chromista	Ochrophyta	Bacillariophyceae	Biddulphiales	Biddulphiaceae
Biddulphia sinensis Greville, 1866						non-indigenous	non-indigenous	non-indigenous	non-indigenous		Chromista	Ochrophyta	Bacillariophyceae	Biddulphiales	Biddulphiaceae
Bispira polyomma Giangrande & Faasse, 2012								non-indigenous			Animalia	Annelida	Polychaeta	Sabellida	Sabellidae
Biuve fulvipunctata (Baba, 1938)		non-indigenous	non-indigenous								Animalia	Mollusca	Gastropoda	Cephalaspidea	Aglajidae
Bivetiella cancellata (Linnaeus, 1767)						non-indigenous					Animalia	Mollusca	Gastropoda	Neogastropoda	Cancellariidae
Blackfordia virginica Mayer, 1910						non-indigenous					Animalia	Cnidaria	Hydrozoa	Leptothecata	Blackfordiidae
Boccardia proboscidea Hartman, 1940						non-indigenous		non-indigenous			Animalia	Annelida	Polychaeta	Spionida	Spionidae
Boccardia semibranchiata Guérin, 1990						non-indigenous		non-indigenous			Animalia	Annelida	Polychaeta	Spionida	Spionidae
Bonnemaisonia hamifera Hariot, 1891			non-indigenous	non-indigenous	non-indigenous	non-indigenous	non-indigenous	non-indigenous		non-indigenous	Plantae	Rhodophyta	Florideophyceae	Bonnemaisoniales	Bonnemaisoniaceae
Bostrycapulus odites Collin, 2005					non-indigenous						Animalia	Mollusca	Gastropoda	Littorinimorpha	Calyptraeidae
Botrylloides diegensis Ritter & Forsyth, 1917							non-indigenous				Animalia	Chordata	Ascidiacea	Stolidobranchia	Styelidae
Botrylloides violaceus Oka, 1927				non-indigenous		non-indigenous	non-indigenous	non-indigenous		non-indigenous	Animalia	Chordata	Ascidiacea	Stolidobranchia	Styelidae
Botryllus schlosseri (Pallas, 1766)						non-indigenous				non-indigenous	Animalia	Chordata	Ascidiacea	Stolidobranchia	Styelidae
Botryocladia madagascariensis G.Feldmann, 1945		non-indigenous	non-indigenous	non-indigenous	non-indigenous						Plantae	Rhodophyta	Florideophyceae	Rhodymeniales	Rhodymeniaceae
Botrytella parva (Takamatsu) H.S.Kim, 1996				non-indigenous							Chromista	Ochrophyta	Phaeophyceae	Ectocarpales	Chordariaceae
Bougainvillia macloviana Lesson, 1830								non-indigenous			Animalia	Cnidaria	Hydrozoa	Anthoathecata	Bougainvilliidae
Brachidontes pharaonis (P. Fischer, 1870)		non-indigenous	non-indigenous	non-indigenous	non-indigenous						Animalia	Mollusca	Bivalvia	Mytilida	Mytilidae
Brachynotus sexdentatus (Risso, 1827)						non-indigenous		non-indigenous			Animalia	Arthropoda	Malacostraca	Decapoda	Varunidae
Branchiomma boholense (Grube, 1878)			non-indigenous		non-indigenous						Animalia	Annelida	Polychaeta	Sabellida	Sabellidae
Branchiomma bombyx (Dalyell, 1853)								non-indigenous			Animalia	Annelida	Polychaeta	Sabellida	Sabellidae
Branchiomma luctuosum (Grube, 1870)		non-indigenous	non-indigenous	non-indigenous	non-indigenous						Animalia	Annelida	Polychaeta	Sabellida	Sabellidae
Bugulina simplex (Hincks, 1886)						non-indigenous	non-indigenous	non-indigenous		non-indigenous	Animalia	Bryozoa	Gymnolaemata	Cheilostomatida	Bugulidae
Bulla arabica Malaquias & Reid, 2008		non-indigenous									Animalia	Mollusca	Gastropoda	Cephalaspidea	Bullidae
Calanopia elliptica (Dana, 1849)		non-indigenous			non-indigenous						Animalia	Arthropoda	Hexanauplia	Calanoida	Pontellidae
Calappa pelii Herklots, 1851		non-indigenous	non-indigenous		non-indigenous						Animalia	Arthropoda	Malacostraca	Decapoda	Calappidae
Callinectes danae Smith, 1869				non-indigenous							Animalia	Arthropoda	Malacostraca	Decapoda	Portunidae
Callinectes sapidus Rathbun, 1896	non-indigenous	non-indigenous	non-indigenous	non-indigenous	non-indigenous	non-indigenous		non-indigenous	non-indigenous		Animalia	Arthropoda	Malacostraca	Decapoda	Portunidae
Callionymus filamentosus Valenciennes, 1837		non-indigenous	non-indigenous								Animalia	Chordata	Actinopterygii	Perciformes	Callionymidae
Calliostoma zizyphinum (Linnaeus, 1758)								non-indigenous			Animalia	Mollusca	Gastropoda	Trochida	Calliostomatidae
Calyptraea chinensis (Linnaeus, 1758)							non-indigenous	non-indigenous			Animalia	Mollusca	Gastropoda	Littorinimorpha	Calyptraeidae
Caprella mutica Schurin, 1935						non-indigenous	non-indigenous	non-indigenous			Animalia	Arthropoda	Malacostraca	Amphipoda	Caprellidae
Caprella scaura Templeton, 1836			non-indigenous	non-indigenous	non-indigenous	non-indigenous					Animalia	Arthropoda	Malacostraca	Amphipoda	Caprellidae
Carassius gibelio (Bloch, 1782)									non-indigenous		Animalia	Chordata	Actinopterygii	Cypriniformes	Cyprinidae
Carcinus maenas (Linnaeus, 1758)									non-indigenous		Animalia	Arthropoda	Malacostraca	Decapoda	Carcinidae
Carupa tenuipes Dana, 1852		non-indigenous									Animalia	Arthropoda	Malacostraca	Decapoda	Portunidae
Cassiopea andromeda (Forsskål, 1775)		non-indigenous	non-indigenous								Animalia	Cnidaria	Scyphozoa	Rhizostomeae	Cassiopeidae
Caulacanthus okamurae Yamada, 1933					non-indigenous		non-indigenous	non-indigenous			Plantae	Rhodophyta	Florideophyceae	Gigartinales	Caulacanthaceae
Caulerpa cylindracea Sonder, 1845		non-indigenous	non-indigenous	non-indigenous	non-indigenous						Plantae	Chlorophyta	Ulvophyceae	Bryopsidales	Caulerpaceae
Caulerpa lamourouxii (Turner) C.Agardh, 1817		non-indigenous	non-indigenous								Plantae	Chlorophyta	Ulvophyceae	Bryopsidales	Caulerpaceae
Caulerpa taxifolia (M.Vahl) C.Agardh, 1817			non-indigenous	non-indigenous	non-indigenous						Plantae	Chlorophyta	Ulvophyceae	Bryopsidales	Caulerpaceae
Caulerpa taxifolia var. distichophylla (Sonder) Verlaque, Huisman & Procaccini, 2013		non-indigenous	non-indigenous								Plantae	Chlorophyta	Ulvophyceae	Bryopsidales	Caulerpaceae
Caulerpa webbiana Montagne, 1837										non-indigenous	Plantae	Chlorophyta	Ulvophyceae	Bryopsidales	Caulerpaceae
Caulibugula zanzibariensis (Waters, 1913)						non-indigenous					Animalia	Bryozoa	Gymnolaemata	Cheilostomatida	Bugulidae
Caulleriella viridis (Langerhans, 1881)		non-indigenous									Animalia	Annelida	Polychaeta	Terebellida	Cirratulidae
Celleporaria aperta (Hincks, 1882)			non-indigenous								Animalia	Bryozoa	Gymnolaemata	Cheilostomatida	Lepraliellidae
Celleporaria brunnea (Hincks, 1884)			non-indigenous		non-indigenous						Animalia	Bryozoa	Gymnolaemata	Cheilostomatida	Lepraliellidae
Celleporaria pilaefera (Canu & Bassler, 1929)			non-indigenous								Animalia	Bryozoa	Gymnolaemata	Cheilostomatida	Lepraliellidae
Celleporella carolinensis Ryland, 1979				non-indigenous							Animalia	Bryozoa	Gymnolaemata	Cheilostomatida	Hippothoidae
Celtodoryx ciocalyptoides (Burton, 1935)						non-indigenous	non-indigenous	non-indigenous			Animalia	Porifera	Demospongiae	Poecilosclerida	Coelosphaeridae
Centropages furcatus (Dana, 1849)		non-indigenous									Animalia	Arthropoda	Hexanauplia	Calanoida	Centropagidae
Cephalopholis hemistiktos (Rüppell, 1830)			non-indigenous								Animalia	Chordata	Actinopterygii	Perciformes	Serranidae
Cephalopholis taeniops (Valenciennes, 1828)			non-indigenous								Animalia	Chordata	Actinopterygii	Perciformes	Serranidae
Cephalothrix simula Iwata, 1952						non-indigenous					Animalia	Nemertea	Palaeonemertea		Cephalothricidae
Ceramium bisporum D.L.Ballantine, 1990		non-indigenous									Plantae	Rhodophyta	Florideophyceae	Ceramiales	Ceramiaceae
Ceramium cingulatum Weber-van Bosse, 1923										non-indigenous	Plantae	Rhodophyta	Florideophyceae	Ceramiales	Ceramiaceae
Ceramium strobiliforme G.W.Lawson & D.M.John, 1982				non-indigenous	non-indigenous						Plantae	Rhodophyta	Florideophyceae	Ceramiales	Ceramiaceae
Ceratonereis mirabilis Kinberg, 1865		non-indigenous									Animalia	Annelida	Polychaeta	Phyllodocida	Nereididae
Cercopagis (Cercopagis) pengoi (Ostroumov, 1891)									non-indigenous		Animalia	Arthropoda	Branchiopoda	Onychopoda	Cercopagididae
Cereus pedunculatus (Pennant, 1777)								non-indigenous			Animalia	Cnidaria	Anthozoa	Actiniaria	Sagartiidae
Cerithidium perparvulum (R. B. Watson, 1886)		non-indigenous									Animalia	Mollusca	Gastropoda	[unassigned] Caenogastropoda	Cerithiidae
Cerithiopsis pulvis (Issel, 1869)		non-indigenous									Animalia	Mollusca	Gastropoda	[unassigned] Caenogastropoda	Cerithiopsidae
Cerithiopsis tenthrenois (Melvill, 1896)		non-indigenous									Animalia	Mollusca	Gastropoda	[unassigned] Caenogastropoda	Cerithiopsidae
Cerithium scabridum Philippi, 1848		non-indigenous	non-indigenous	non-indigenous	non-indigenous						Animalia	Mollusca	Gastropoda	[unassigned] Caenogastropoda	Cerithiidae
Chaetoceros bacteriastroides G.H.H.Karsten, 1907					non-indigenous						Chromista	Ochrophyta	Bacillariophyceae	Chaetocerotanae incertae sedis	Chaetocerotaceae
Chaetoceros circinalis (Meunier) K.G. Jensen & Moestrup									non-indigenous		Chromista	Ochrophyta	Bacillariophyceae	Chaetocerotanae incertae sedis	Chaetocerotaceae
Chaetoceros concavicornis Mangin, 1917								non-indigenous			Chromista	Ochrophyta	Bacillariophyceae	Chaetocerotanae incertae sedis	Chaetocerotaceae
Chaetoceros cf. lorenzianus Grunow									non-indigenous		Chromista	Ochrophyta	Bacillariophyceae	Chaetocerotanae incertae sedis	Chaetocerotaceae
Chaetoceros peruvianus Brightwell	non-indigenous							non-indigenous	non-indigenous		Chromista	Ochrophyta	Bacillariophyceae	Chaetocerotanae incertae sedis	Chaetocerotaceae
Chaetopleura angulata (Spengler, 1797)						non-indigenous					Animalia	Mollusca	Polyplacophora	Chitonida	Chaetopleuridae
Chaetozone corona Berkeley & Berkeley, 1941		non-indigenous	non-indigenous	non-indigenous							Animalia	Annelida	Polychaeta	Terebellida	Cirratulidae
Chalinula loosanoffi (Hartman, 1958)							non-indigenous	non-indigenous			Animalia	Porifera	Demospongiae	Haplosclerida	Chalinidae
Chama asperella Lamarck, 1819		non-indigenous									Animalia	Mollusca	Bivalvia	Venerida	Chamidae
Chama pacifica Broderip, 1835		non-indigenous									Animalia	Mollusca	Bivalvia	Venerida	Chamidae
Chara connivens P.Salzmann ex A.Braun, 1835									non-indigenous		Plantae	Charophyta	Charophyceae	Charales	Characeae
Charybdis (Charybdis) japonica (A. Milne-Edwards, 1861)				non-indigenous							Animalia	Arthropoda	Malacostraca	Decapoda	Portunidae
Charybdis (Charybdis) feriata (Linnaeus, 1758)					non-indigenous						Animalia	Arthropoda	Malacostraca	Decapoda	Portunidae
Charybdis (Charybdis) hellerii (A. Milne-Edwards, 1867)		non-indigenous									Animalia	Arthropoda	Malacostraca	Decapoda	Portunidae
Charybdis (Charybdis) lucifera (Fabricius, 1798)				non-indigenous							Animalia	Arthropoda	Malacostraca	Decapoda	Portunidae
Charybdis (Goniohellenus) longicollis Leene, 1938		non-indigenous									Animalia	Arthropoda	Malacostraca	Decapoda	Portunidae
Chattonella marina (Subrahmanyan) Hara & Chihara, 1982								non-indigenous			Chromista	Ochrophyta	Raphidophyceae	Chattonellales	Chattonellaceae
Chelicorophium curvispinum (G.O. Sars, 1895)								non-indigenous	non-indigenous		Animalia	Arthropoda	Malacostraca	Amphipoda	Corophiidae
Chondria curvilineata F.S.Collins & Hervey, 1917					non-indigenous						Plantae	Rhodophyta	Florideophyceae	Ceramiales	Rhodomelaceae
Chondria polyrhiza F.S.Collins & Hervey, 1917			non-indigenous								Plantae	Rhodophyta	Florideophyceae	Ceramiales	Rhodomelaceae
Chondria pygmaea Garbary & Vandermeulen, 1990			non-indigenous	non-indigenous	non-indigenous						Plantae	Rhodophyta	Florideophyceae	Ceramiales	Rhodomelaceae
Chondrus giganteus f. flabellatus Mikami, 1965					non-indigenous						Plantae	Rhodophyta	Florideophyceae	Gigartinales	Gigartinaceae
Chorda filum (Linnaeus) Stackhouse, 1797					non-indigenous						Chromista	Ochrophyta	Phaeophyceae	Laminariales	Chordaceae
Chorizopora brongniartii (Audouin, 1826)										non-indigenous	Animalia	Bryozoa	Gymnolaemata	Cheilostomatida	Chorizoporidae
Chromodoris quadricolor (Rüppell & Leuckart, 1830)					non-indigenous						Animalia	Mollusca	Gastropoda	Nudibranchia	Chromodorididae
Chrysonephos lewisii (W.R.Taylor) W.R.Taylor, 1952					non-indigenous						Chromista	Ochrophyta	Pelagophyceae	Sarcinochrysidales	Sarcinochrysidaceae
Chrysymenia wrightii (Harvey) Yamada, 1932					non-indigenous	non-indigenous					Plantae	Rhodophyta	Florideophyceae	Rhodymeniales	Rhodymeniaceae
Cingulina isseli (Tryon, 1886)		non-indigenous									Animalia	Mollusca	Gastropoda		Pyramidellidae
Ciona intestinalis (Linnaeus, 1767)						non-indigenous					Animalia	Chordata	Ascidiacea	Phlebobranchia	Cionidae
Cladophora patentiramea (Montagne) Kützing, 1849		non-indigenous									Plantae	Chlorophyta	Ulvophyceae	Cladophorales	Cladophoraceae
Cladosiphon zosterae (J.Agardh) Kylin, 1940			non-indigenous	non-indigenous	non-indigenous						Chromista	Ochrophyta	Phaeophyceae	Ectocarpales	Chordariaceae
Clavelina oblonga Herdman, 1880			non-indigenous								Animalia	Chordata	Ascidiacea	Aplousobranchia	Clavelinidae
Clavelina dellavallei (Zirpolo, 1825)										non-indigenous	Animalia	Chordata	Ascidiacea	Aplousobranchia	Clavelinidae
Clavelina lepadiformis (Müller, 1776)										non-indigenous	Animalia	Chordata	Ascidiacea	Aplousobranchia	Clavelinidae
Clavelina oblonga Herdman, 1880					non-indigenous					non-indigenous	Animalia	Chordata	Ascidiacea	Aplousobranchia	Clavelinidae
Clementia papyracea (Gmelin, 1791)		non-indigenous									Animalia	Mollusca	Bivalvia	Venerida	Veneridae
Clymenella torquata (Leidy, 1855)							non-indigenous	non-indigenous			Animalia	Annelida	Polychaeta		Maldanidae
Clytia hummelincki (Leloup, 1935)			non-indigenous	non-indigenous	non-indigenous						Animalia	Cnidaria	Hydrozoa	Leptothecata	Campanulariidae
Clytia linearis (Thorneley, 1900)		non-indigenous	non-indigenous	non-indigenous	non-indigenous	non-indigenous					Animalia	Cnidaria	Hydrozoa	Leptothecata	Campanulariidae
Cocconeis britannica Naegeli ex Kützing, 1849							non-indigenous	non-indigenous			Chromista	Ochrophyta	Bacillariophyceae	Achnanthales	Cocconeidaceae
Codium arabicum Kützing, 1856						non-indigenous					Plantae	Chlorophyta	Ulvophyceae	Bryopsidales	Codiaceae
Codium fragile (Suringar) Hariot, 1889		non-indigenous	non-indigenous	non-indigenous	non-indigenous	non-indigenous	non-indigenous	non-indigenous	non-indigenous	non-indigenous	Plantae	Chlorophyta	Ulvophyceae	Bryopsidales	Codiaceae
Codium fragile subsp. atlanticum (A.D.Cotton) P.C.Silva, 1955							non-indigenous	non-indigenous			Plantae	Chlorophyta	Ulvophyceae	Bryopsidales	Codiaceae
Colaconema codicola (Børgesen) H.Stegenga, J.J.Bolton & R.J.Anderson, 1997				non-indigenous	non-indigenous						Plantae	Rhodophyta	Florideophyceae	Colaconematales	Colaconemataceae
Colaconema dasyae (F.S.Collins) Stegenga, I.Mol, Prud'homme van Reine & Lokhorst, 1997								non-indigenous			Plantae	Rhodophyta	Florideophyceae	Colaconematales	Colaconemataceae
Coleusia signata (Paul'son, 1875)		non-indigenous									Animalia	Arthropoda	Malacostraca	Decapoda	Leucosiidae
Colpomenia peregrina Sauvageau		non-indigenous	non-indigenous	non-indigenous	non-indigenous	non-indigenous	non-indigenous	non-indigenous			Chromista	Ochrophyta	Phaeophyceae	Ectocarpales	Scytosiphonaceae
Conomurex persicus (Swainson, 1821)		non-indigenous	non-indigenous								Animalia	Mollusca	Gastropoda	Littorinimorpha	Strombidae
Corambe obscura (A. E. Verrill, 1870)	non-indigenous					non-indigenous		non-indigenous			Animalia	Mollusca	Gastropoda	Nudibranchia	Corambidae
Corbicula fluminea (O. F. Müller, 1774)						non-indigenous		non-indigenous			Animalia	Mollusca	Bivalvia	Venerida	Cyrenidae
Coregonus peled (Gmelin, 1789)									non-indigenous		Animalia	Chordata	Actinopterygii	Salmoniformes	Salmonidae
Corella eumyota Traustedt, 1882						non-indigenous	non-indigenous	non-indigenous			Animalia	Chordata	Ascidiacea	Phlebobranchia	Corellidae
Corymbellus aureus J.C.Green, 1976								non-indigenous			Chromista	Haptophyta	Prymnesiophyceae	Prymnesiales	Prymnesiaceae
Coryne pintneri Schneider, 1897								non-indigenous			Animalia	Cnidaria	Hydrozoa	Anthoathecata	Corynidae
Corynomorpha prismatica (J.Agardh) J.Agardh, 1876										non-indigenous	Plantae	Rhodophyta	Florideophyceae	Halymeniales	Halymeniaceae
Corynophlaea verruculiformis (Y.-P.Lee & I.K.Lee) Y.-P.Lee, 2008								non-indigenous			Chromista	Ochrophyta	Phaeophyceae	Ectocarpales	Chordariaceae
Coryphellina rubrolineata O'Donoghue, 1929		non-indigenous									Animalia	Mollusca	Gastropoda	Nudibranchia	Flabellinidae
Coscinospira hemprichii Ehrenberg, 1839		non-indigenous		non-indigenous	non-indigenous						Chromista	Foraminifera	Tubothalamea	Miliolida	Peneroplidae
Cradoscrupocellaria bertholletii (Audouin, 1826)										non-indigenous	Animalia	Bryozoa	Gymnolaemata	Cheilostomatida	Candidae
Crambe crambe (Schmidt, 1862)										non-indigenous	Animalia	Porifera	Demospongiae	Poecilosclerida	Crambeidae
Crassostrea rhizophorae (Guilding, 1828)						non-indigenous					Animalia	Mollusca	Bivalvia	Ostreida	Ostreidae
Crassostrea virginica (Gmelin, 1791)	non-indigenous					non-indigenous	non-indigenous	non-indigenous			Animalia	Mollusca	Bivalvia	Ostreida	Ostreidae
Crepidacantha poissonii (Audouin, 1826)		non-indigenous	non-indigenous								Animalia	Bryozoa	Gymnolaemata	Cheilostomatida	Crepidacanthidae
Crepidula fornicata (Linnaeus, 1758)		non-indigenous	non-indigenous		non-indigenous	non-indigenous	non-indigenous	non-indigenous			Animalia	Mollusca	Gastropoda	Littorinimorpha	Calyptraeidae
Crepipatella dilatata (Lamarck, 1822)						non-indigenous					Animalia	Mollusca	Gastropoda	Littorinimorpha	Calyptraeidae
Crisularia serrata (Lamarck, 1816)		non-indigenous			non-indigenous						Animalia	Bryozoa	Gymnolaemata	Cheilostomatida	Bugulidae
Cryptonemia hibernica Guiry & L.M.Irvine, 1974								non-indigenous			Plantae	Rhodophyta	Florideophyceae	Halymeniales	Halymeniaceae
Cryptosoma cristatum Brullé, 1837					non-indigenous						Animalia	Arthropoda	Malacostraca	Decapoda	Calappidae
Cushmanina striatopunctata (Parker & Jones, 1865)				non-indigenous							Chromista	Foraminifera	Foraminifera incertae sedis	Lagenida	Ellipsolagenidae
Cuthona perca (Er. Marcus, 1958)				non-indigenous							Animalia	Mollusca	Gastropoda	Nudibranchia	Cuthonidae
Cutleria multifida (Turner) Greville		non-indigenous	non-indigenous	non-indigenous	non-indigenous						Chromista	Ochrophyta	Phaeophyceae	Cutleriales	Cutleriaceae
Cyclopterus lumpus Linnaeus, 1758				non-indigenous							Animalia	Chordata	Actinopterygii	Scorpaeniformes	Cyclopteridae
Cycloscala hyalina (G. B. Sowerby II, 1844)		non-indigenous									Animalia	Mollusca	Gastropoda	[unassigned] Caenogastropoda	Epitoniidae
Cynoscion regalis (Bloch & Schneider, 1801)								non-indigenous			Animalia	Chordata	Actinopterygii	Perciformes	Sciaenidae
Cyprinus carpio Linnaeus, 1758									non-indigenous		Animalia	Chordata	Actinopterygii	Cypriniformes	Cyprinidae
Dasya baillouviana (S.G.Gmelin) Montagne, 1841						non-indigenous		non-indigenous	non-indigenous		Plantae	Rhodophyta	Florideophyceae	Ceramiales	Dasyaceae
Dasya sessilis Yamada, 1928					non-indigenous	non-indigenous		non-indigenous			Plantae	Rhodophyta	Florideophyceae	Ceramiales	Dasyaceae
Dasysiphonia japonica (Yendo) H.-S.Kim, 2012				non-indigenous	non-indigenous	non-indigenous	non-indigenous	non-indigenous			Plantae	Rhodophyta	Florideophyceae	Ceramiales	Dasyaceae
Dendostrea folium (Linnaeus, 1758)		non-indigenous					non-indigenous				Animalia	Mollusca	Bivalvia	Ostreida	Ostreidae
Derbesia rhizophora Yamada, 1961					non-indigenous						Plantae	Chlorophyta	Ulvophyceae	Bryopsidales	Derbesiaceae
Desdemona ornata Banse, 1957		non-indigenous		non-indigenous	non-indigenous	non-indigenous		non-indigenous			Animalia	Annelida	Polychaeta	Sabellida	Sabellidae
Desmacella meliorata Wiedenmayer, 1977										non-indigenous	Animalia	Porifera	Demospongiae	Desmacellida	Desmacellidae
Desmarestia viridis (O.F.Müller) J.V.Lamouroux, 1813	non-indigenous				non-indigenous						Chromista	Ochrophyta	Phaeophyceae	Desmarestiales	Desmarestiaceae
Diadema setosum (Leske, 1778)		non-indigenous									Animalia	Echinodermata	Echinoidea	Diadematoida	Diadematidae
Diadumene cincta Stephenson, 1925				non-indigenous							Animalia	Cnidaria	Anthozoa	Actiniaria	Diadumenidae
Diadumene lineata (Verrill, 1869)	non-indigenous			non-indigenous	non-indigenous	non-indigenous	non-indigenous	non-indigenous	non-indigenous		Animalia	Cnidaria	Anthozoa	Actiniaria	Diadumenidae
Diamysis lagunaris Ariani & Wittmann, 2000						non-indigenous					Animalia	Arthropoda	Malacostraca	Mysida	Mysidae
Dictyota cyanoloma Tronholm, De Clerck, A.Gómez-Garreta & Rull Lluch in Tronholm et al.				non-indigenous	non-indigenous						Chromista	Ochrophyta	Phaeophyceae	Dictyotales	Dictyotaceae
Didemnum vexillum Kott, 2002				non-indigenous		non-indigenous	non-indigenous	non-indigenous			Animalia	Chordata	Ascidiacea	Aplousobranchia	Didemnidae
Dinophysis sacculus Stein, 1883								non-indigenous			Chromista	Myzozoa	Dinophyceae	Dinophysiales	Dinophysiaceae
Diopatra hupferiana hupferiana (Augener, 1918)			non-indigenous								Animalia	Annelida	Polychaeta	Eunicida	Onuphidae
Diopatra hupferiana monroi (Day, 1957)			non-indigenous								Animalia	Annelida	Polychaeta	Eunicida	Onuphidae
Diplodus vulgaris (Geoffroy Saint-Hilaire, 1817)										non-indigenous	Animalia	Chordata	Actinopterygii	Perciformes	Sparidae
Diplosoma listerianum (Milne Edwards, 1841)		non-indigenous								non-indigenous	Animalia	Chordata	Ascidiacea	Aplousobranchia	Didemnidae
Dipolydora tentaculata (Blake & Kudenov, 1978)						non-indigenous					Animalia	Annelida	Polychaeta	Spionida	Spionidae
Dispio magna (Day, 1955)			non-indigenous								Animalia	Annelida	Polychaeta	Spionida	Spionidae
Dispio uncinata Hartman, 1951					non-indigenous						Animalia	Annelida	Polychaeta	Spionida	Spionidae
Distaplia bermudensis Van Name, 1902			non-indigenous		non-indigenous						Animalia	Chordata	Ascidiacea	Aplousobranchia	Holozoidae
Distaplia corolla Monniot F., 1974										non-indigenous	Animalia	Chordata	Ascidiacea	Aplousobranchia	Holozoidae
Dodecaceria capensis Day, 1961		non-indigenous	non-indigenous								Animalia	Annelida	Polychaeta	Terebellida	Cirratulidae
Dreissena polymorpha (Pallas, 1771)								non-indigenous	non-indigenous		Animalia	Mollusca	Bivalvia	Myida	Dreissenidae
Dussumieria elopsoides Bleeker, 1849		non-indigenous									Animalia	Chordata	Actinopterygii	Clupeiformes	Dussumieriidae
Dyspanopeus sayi (Smith, 1869)	non-indigenous		non-indigenous	non-indigenous	non-indigenous	non-indigenous	non-indigenous	non-indigenous			Animalia	Arthropoda	Malacostraca	Decapoda	Panopeidae
Ecteinascidia styeloides (Traustedt, 1882)					non-indigenous						Animalia	Chordata	Ascidiacea	Phlebobranchia	Perophoridae
Ectopleura crocea (Agassiz, 1862)										non-indigenous	Animalia	Cnidaria	Hydrozoa	Anthoathecata	Tubulariidae
Edwardsiella lineata (Verrill in Baird, 1873)								non-indigenous			Animalia	Cnidaria	Anthozoa	Actiniaria	Edwardsiidae
Elates ransonnettii (Steindachner, 1876)			non-indigenous	non-indigenous							Animalia	Chordata	Actinopterygii	Scorpaeniformes	Platycephalidae
Electra pilosa (Linnaeus, 1767)										non-indigenous	Animalia	Bryozoa	Gymnolaemata	Cheilostomatida	Electridae
Elodea canadensis Michx.									non-indigenous		Plantae	Tracheophyta	Magnoliopsida	Alismatales	Hydrocharitaceae
Elodea nuttallii (Planch.) H.St.John									non-indigenous		Plantae	Tracheophyta	Magnoliopsida	Alismatales	Hydrocharitaceae
Elphidium striatopunctatum (Fichtel & Moll, 1798)				non-indigenous							Chromista	Foraminifera	Globothalamea	Rotaliida	Elphidiidae
Emiliania huxleyi (Lohmann) W.W.Hay & H.P.Mohler, 1967								non-indigenous			Chromista	Haptophyta	Prymnesiophyceae	Isochrysidales	Noelaerhabdaceae
Ensis leei M. Huber, 2015						non-indigenous		non-indigenous	non-indigenous		Animalia	Mollusca	Bivalvia	Adapedonta	Pharidae
Eocuma dimorphum Fage, 1928						non-indigenous					Animalia	Arthropoda	Malacostraca	Cumacea	Bodotriidae
Eocuma sarsii (Kossmann), 1880					non-indigenous						Animalia	Arthropoda	Malacostraca	Cumacea	Bodotriidae
Epinephelus coioides (Hamilton, 1822)				non-indigenous							Animalia	Chordata	Actinopterygii	Perciformes	Serranidae
Epinephelus malabaricus (Bloch & Schneider, 1801)			non-indigenous								Animalia	Chordata	Actinopterygii	Perciformes	Serranidae
Epinephelus merra Bloch, 1793					non-indigenous						Animalia	Chordata	Actinopterygii	Perciformes	Serranidae
Equulites klunzingeri (Steindachner, 1898)		non-indigenous		non-indigenous							Animalia	Chordata	Actinopterygii	Perciformes	Leiognathidae
Ergalatax junionae Houart, 2008		non-indigenous									Animalia	Mollusca	Gastropoda	Neogastropoda	Muricidae
Erinaceusyllis serratosetosa (Hartmann-Schröder, 1982)				non-indigenous	non-indigenous						Animalia	Annelida	Polychaeta	Phyllodocida	Syllidae
Eriocheir sinensis H. Milne Edwards, 1853	non-indigenous			non-indigenous	non-indigenous	non-indigenous	non-indigenous	non-indigenous	non-indigenous		Animalia	Arthropoda	Malacostraca	Decapoda	Varunidae
Erugosquilla massavensis (Kossmann, 1880)		non-indigenous									Animalia	Arthropoda	Malacostraca	Stomatopoda	Squillidae
Escharina vulgaris (Moll, 1803)								non-indigenous		non-indigenous	Animalia	Bryozoa	Gymnolaemata	Cheilostomatida	Escharinidae
Ethmodiscus punctiger Castracane, 1886								non-indigenous	non-indigenous		Chromista	Ochrophyta	Bacillariophyceae	Ethmodiscales	Ethmodiscaceae
Etrumeus golanii DiBattista, Randall & Bowen, 2012		non-indigenous	non-indigenous								Animalia	Chordata	Actinopterygii	Clupeiformes	Dussumieriidae
Eucheilota menoni Kramp, 1959						non-indigenous					Animalia	Cnidaria	Hydrozoa	Leptothecata	Lovenellidae
Eucidaris tribuloides (Lamarck, 1816)			non-indigenous								Animalia	Echinodermata	Echinoidea	Cidaroida	Cidaridae
Eudendrium carneum Clarke, 1882			non-indigenous	non-indigenous	non-indigenous						Animalia	Cnidaria	Hydrozoa	Anthoathecata	Eudendriidae
Eudendrium merulum Watson, 1985			non-indigenous	non-indigenous	non-indigenous						Animalia	Cnidaria	Hydrozoa	Anthoathecata	Eudendriidae
Euplana gracilis Girard, 1853								non-indigenous			Animalia	Platyhelminthes	Rhabditophora	Polycladida	Euplanidae
Euplokamis dunlapae Mills, 1987								non-indigenous			Animalia	Ctenophora	Tentaculata	Cydippida	Euplokamididae
Eupyxidicula turris (Greville) S.Blanco & C.E.Wetzel								non-indigenous			Chromista	Baccilariophyta	Coscinodiscophyceae	Stephanopyxales	Stephanopyxidaceae
Eurypanopeus depressus (Smith, 1869)	non-indigenous										Animalia	Arthropoda	Malacostraca	Decapoda	Panopeidae
Eurytemora americana Williams, 1906								non-indigenous			Animalia	Arthropoda	Hexanauplia	Calanoida	Temoridae
Eurythoe complanata (Pallas, 1766)		non-indigenous			non-indigenous						Animalia	Annelida	Polychaeta	Amphinomida	Amphinomidae
Eurythoe laevisetis Fauvel, 1914			non-indigenous		non-indigenous						Animalia	Annelida	Polychaeta	Amphinomida	Amphinomidae
Eusarsiella zostericola (Cushman, 1906)								non-indigenous			Animalia	Arthropoda	Ostracoda	Myodocopida	Sarsiellidae
Eusyllis kupfferi Langerhans, 1879		non-indigenous									Animalia	Annelida	Polychaeta	Phyllodocida	Syllidae
Eutintinnus lusus-undae (Entz, 1885)	non-indigenous										Chromista	Ciliophora	Oligotrichea	Choreotrichida	Tintinnidae
Evadne anonyx G.O. Sars, 1897									non-indigenous		Animalia	Arthropoda	Branchiopoda	Onychopoda	Podonidae
Exaiptasia pallida (Agassiz in Verrill, 1864)						non-indigenous					Animalia	Cnidaria	Anthozoa	Actiniaria	Aiptasiidae
Fabriciola ghardaqa Banse, 1959				non-indigenous							Animalia	Annelida	Polychaeta	Sabellida	Fabriciidae
Fauveliopsis glabra (Hartman, 1960)					non-indigenous						Animalia	Annelida	Polychaeta	Terebellida	Fauveliopsidae
Faxonius limosus (Rafinesque, 1817)									non-indigenous		Animalia	Arthropoda	Malacostraca	Decapoda	Cambaridae
Fenestrulina delicia Winston, Hayward & Craig, 2000							non-indigenous	non-indigenous			Animalia	Bryozoa	Gymnolaemata	Cheilostomatida	Fenestrulinidae
Fenestrulina malusii (Audouin, 1826)										non-indigenous	Animalia	Bryozoa	Gymnolaemata	Cheilostomatida	Fenestrulinidae
Ferosagitta galerita (Dallot, 1971)				non-indigenous							Animalia	Chaetognatha	Sagittoidea	Aphragmophora	Sagittidae
Fibrocapsa japonica S.Toriumi & H.Takano, 1973						non-indigenous		non-indigenous			Chromista	Ochrophyta	Raphidophyceae	Chattonellales	Chattonellaceae
Ficopomatus enigmaticus (Fauvel, 1923)	non-indigenous	non-indigenous	non-indigenous	non-indigenous	non-indigenous	non-indigenous	non-indigenous	non-indigenous	non-indigenous		Animalia	Annelida	Polychaeta	Sabellida	Serpulidae
Finella pupoides A. Adams, 1860		non-indigenous									Animalia	Mollusca	Gastropoda	[unassigned] Caenogastropoda	Scaliolidae
Fistularia commersonii Rüppell, 1838		non-indigenous	non-indigenous	non-indigenous	non-indigenous						Animalia	Chordata	Actinopterygii	Syngnathiformes	Fistulariidae
Fistulobalanus albicostatus (Pilsbry, 1916)						non-indigenous					Animalia	Arthropoda	Hexanauplia	Sessilia	Balanidae
Fucus spiralis Linnaeus, 1753					non-indigenous						Chromista	Ochrophyta	Phaeophyceae	Fucales	Fucaceae
Fulvia fragilis (Forsskål in Niebuhr, 1775)		non-indigenous	non-indigenous		non-indigenous						Animalia	Mollusca	Bivalvia	Cardiida	Cardiidae
Fundulus heteroclitus heteroclitus (Linnaeus, 1766)					non-indigenous	non-indigenous					Animalia	Chordata	Actinopterygii	Cyprinodontiformes	Fundulidae
Fusinus rostratus (Olivi, 1792)						non-indigenous					Animalia	Mollusca	Gastropoda	Neogastropoda	Fasciolariidae
Gafrarium savignyi (Jonas, 1846)		non-indigenous									Animalia	Mollusca	Bivalvia	Venerida	Veneridae
Gammarus tigrinus Sexton, 1939							non-indigenous	non-indigenous	non-indigenous		Animalia	Arthropoda	Malacostraca	Amphipoda	Gammaridae
Garveia franciscana (Torrey, 1902)	non-indigenous			non-indigenous	non-indigenous						Animalia	Cnidaria	Hydrozoa	Anthoathecata	Bougainvilliidae
Gelidium vagum Okamura, 1934								non-indigenous			Plantae	Rhodophyta	Florideophyceae	Gelidiales	Gelidiaceae
Gibbula albida (Gmelin, 1791)					non-indigenous	non-indigenous		non-indigenous			Animalia	Mollusca	Gastropoda	Trochida	Trochidae
Glabropilumnus laevis (Dana, 1852)					non-indigenous						Animalia	Arthropoda	Malacostraca	Decapoda	Pilumnidae
Glaucostegus halavi (Forsskål, 1775)					non-indigenous						Animalia	Chordata	Elasmobranchii	Rhinopristiformes	Glaucostegidae
Glycinde bonhourei Gravier, 1904		non-indigenous									Animalia	Annelida	Polychaeta	Phyllodocida	Goniadidae
Glycymeris glycymeris (Linnaeus, 1758)								non-indigenous			Animalia	Mollusca	Bivalvia	Arcida	Glycymerididae
Gobiosoma bosc (Lacepède, 1800)								non-indigenous			Animalia	Chordata	Actinopterygii	Perciformes	Gobiidae
Godiva quadricolor (Barnard, 1927)				non-indigenous	non-indigenous						Animalia	Mollusca	Gastropoda	Nudibranchia	Myrrhinidae
Goniadella gracilis (Verrill, 1873)						non-indigenous	non-indigenous	non-indigenous			Animalia	Annelida	Polychaeta	Phyllodocida	Goniadidae
Goniobranchus annulatus (Eliot, 1904)		non-indigenous									Animalia	Mollusca	Gastropoda	Nudibranchia	Chromodorididae
Gonioinfradens paucidentatus (A. Milne Edwards, 1861)		non-indigenous									Animalia	Arthropoda	Malacostraca	Decapoda	Portunidae
Gonionemus vertens A. Agassiz, 1862				non-indigenous	non-indigenous	non-indigenous	non-indigenous	non-indigenous			Animalia	Cnidaria	Hydrozoa	Limnomedusae	Olindiidae
Goniotrichopsis sublittoralis G.M.Smith, 1943					non-indigenous						Plantae	Rhodophyta	Stylonematophyceae	Stylonematales	Stylonemataceae
Gracilaria vermiculophylla (Ohmi) Papenfuss, 1967				non-indigenous		non-indigenous	non-indigenous	non-indigenous	non-indigenous		Plantae	Rhodophyta	Florideophyceae	Gracilariales	Gracilariaceae
Grandidierella japonica Stephensen, 1938							non-indigenous		non-indigenous		Animalia	Arthropoda	Malacostraca	Amphipoda	Aoridae
Grateloupia asiatica S.Kawaguchi & H.W.Wang, 2001					non-indigenous						Plantae	Rhodophyta	Florideophyceae	Halymeniales	Halymeniaceae
Grateloupia imbricata Holmes, 1896										non-indigenous	Plantae	Rhodophyta	Florideophyceae	Halymeniales	Halymeniaceae
Grateloupia minima P.L.Crouan & H.M.Crouan, 1867			non-indigenous		non-indigenous						Plantae	Rhodophyta	Florideophyceae	Halymeniales	Halymeniaceae
Grateloupia patens (Okamura) S.Kawaguchi & H.W.Wang, 2001					non-indigenous						Plantae	Rhodophyta	Florideophyceae	Halymeniales	Halymeniaceae
Grateloupia subpectinata Holmes, 1912						non-indigenous		non-indigenous			Plantae	Rhodophyta	Florideophyceae	Halymeniales	Halymeniaceae
Grateloupia turuturu Yamada, 1941			non-indigenous	non-indigenous	non-indigenous	non-indigenous	non-indigenous	non-indigenous		non-indigenous	Plantae	Rhodophyta	Florideophyceae	Halymeniales	Halymeniaceae
Grateloupia yinggehaiensis H.W.Wang & R.X.Luan, 2012				non-indigenous							Plantae	Rhodophyta	Florideophyceae	Halymeniales	Halymeniaceae
Griffithsia corallinoides (Linnaeus) Trevisan, 1845			non-indigenous		non-indigenous						Plantae	Rhodophyta	Florideophyceae	Ceramiales	Wrangeliaceae
Gymnophycus hapsiphorus Huisman & Kraft, 1983										non-indigenous	Plantae	Rhodophyta	Florideophyceae	Ceramiales	Ceramiaceae
Gyrodinium corallinum Kofoid & Swezy, 1921								non-indigenous			Chromista	Myzozoa	Dinophyceae	Gymnodiniales	Gymnodiniaceae
Halgerda willeyi Eliot, 1904				non-indigenous							Animalia	Mollusca	Gastropoda	Nudibranchia	Discodorididae
Haliclona (Haliclona) simulans (Johnston, 1842)								non-indigenous			Animalia	Porifera	Demospongiae	Haplosclerida	Chalinidae
Haliclona (Haliclona) urceolus (Rathke & Vahl, 1806)								non-indigenous			Animalia	Porifera	Demospongiae	Haplosclerida	Chalinidae
Haliclona (Reniera) cinerea (Grant, 1826)								non-indigenous			Animalia	Porifera	Demospongiae	Haplosclerida	Chalinidae
Haliclona (Rhizoniera) rosea (Bowerbank, 1866)								non-indigenous			Animalia	Porifera	Demospongiae	Haplosclerida	Chalinidae
Haliclystus salpinx James-Clark, 1863								non-indigenous			Animalia	Cnidaria	Staurozoa	Stauromedusae	Haliclystidae
Haliotis tuberculata Linnaeus, 1758							non-indigenous	non-indigenous			Animalia	Mollusca	Gastropoda	Lepetellida	Haliotidae
Halisarca dujardinii Johnston, 1842								non-indigenous			Animalia	Porifera	Demospongiae	Chondrillida	Halisarcidae
Haliscera bigelowi Kramp, 1947				non-indigenous	non-indigenous						Animalia	Cnidaria	Hydrozoa	Trachymedusae	Halicreatidae
Halophila stipulacea (Forsskål) Ascherson, 1867		non-indigenous	non-indigenous		non-indigenous						Plantae	Tracheophyta	Magnoliopsida	Alismatales	Hydrocharitaceae
Halothrix lumbricalis (Kützing) Reinke, 1888			non-indigenous	non-indigenous	non-indigenous						Chromista	Ochrophyta	Phaeophyceae	Ectocarpales	Chordariaceae
Hamimaera hamigera (Haswell, 1879)		non-indigenous									Animalia	Arthropoda	Malacostraca	Amphipoda	Maeridae
Haminoea cyanomarginata Heller & Thompson, 1983		non-indigenous	non-indigenous		non-indigenous						Animalia	Mollusca	Gastropoda	Cephalaspidea	Haminoeidae
Haminoea japonica Pilsbry, 1895				non-indigenous	non-indigenous	non-indigenous					Animalia	Mollusca	Gastropoda	Cephalaspidea	Haminoeidae
Hemigrapsus sanguineus (De Haan, 1835)	non-indigenous			non-indigenous				non-indigenous			Animalia	Arthropoda	Malacostraca	Decapoda	Varunidae
Hemigrapsus takanoi Asakura & Watanabe, 2005						non-indigenous		non-indigenous			Animalia	Arthropoda	Malacostraca	Decapoda	Varunidae
Hemimysis anomala G.O. Sars, 1907								non-indigenous	non-indigenous		Animalia	Arthropoda	Malacostraca	Mysida	Mysidae
Hemiramphus far (Forsskål, 1775)		non-indigenous									Animalia	Chordata	Actinopterygii	Beloniformes	Hemiramphidae
Herbstia nitida Manning & Holthuis, 1981				non-indigenous							Animalia	Arthropoda	Malacostraca	Decapoda	Epialtidae
Herdmania momus (Savigny, 1816)		non-indigenous									Animalia	Chordata	Ascidiacea	Stolidobranchia	Pyuridae
Herposiphonia parca Setchell, 1926					non-indigenous						Plantae	Rhodophyta	Florideophyceae	Ceramiales	Rhodomelaceae
Hesionura serrata (Hartmann-Schröder, 1960)				non-indigenous	non-indigenous						Animalia	Annelida	Polychaeta	Phyllodocida	Phyllodocidae
Hesperibalanus fallax (Broch, 1927)						non-indigenous	non-indigenous	non-indigenous			Animalia	Arthropoda	Hexanauplia	Sessilia	Archaeobalanidae
Heterostegina depressa d'Orbigny, 1826		non-indigenous									Chromista	Foraminifera	Globothalamea	Rotaliida	Nummulitidae
Heterotentacula mirabilis (Kramp, 1957)					non-indigenous						Animalia	Cnidaria	Hydrozoa	Anthoathecata	Heterotentaculidae
Hexapleomera robusta (Moore, 1894)						non-indigenous					Animalia	Arthropoda	Malacostraca	Tanaidacea	Tanaididae
Hexaplex trunculus (Linnaeus, 1758)						non-indigenous				non-indigenous	Animalia	Mollusca	Gastropoda	Neogastropoda	Muricidae
Hippopodina feegeensis (Busk, 1884)		non-indigenous									Animalia	Bryozoa	Gymnolaemata	Cheilostomatida	Hippopodinidae
Holacanthus ciliaris (Linnaeus, 1758)				non-indigenous							Animalia	Chordata	Actinopterygii	Perciformes	Pomacanthidae
Homarus americanus H. Milne Edwards, 1837						non-indigenous	non-indigenous	non-indigenous	non-indigenous		Animalia	Arthropoda	Malacostraca	Decapoda	Nephropidae
Huso huso (Linnaeus, 1758)									non-indigenous		Animalia	Chordata	Actinopterygii	Acipenseriformes	Acipenseridae
Hydroides albiceps (Grube, 1870)					non-indigenous						Animalia	Annelida	Polychaeta	Sabellida	Serpulidae
Hydroides dirampha Mörch, 1863			non-indigenous		non-indigenous						Animalia	Annelida	Polychaeta	Sabellida	Serpulidae
Hydroides elegans (Haswell, 1883)	non-indigenous	non-indigenous	non-indigenous	non-indigenous	non-indigenous		non-indigenous	non-indigenous		non-indigenous	Animalia	Annelida	Polychaeta	Sabellida	Serpulidae
Hydroides ezoensis Okuda, 1934						non-indigenous		non-indigenous			Animalia	Annelida	Polychaeta	Sabellida	Serpulidae
Hydroides heterocera (Grube, 1868)		non-indigenous									Animalia	Annelida	Polychaeta	Sabellida	Serpulidae
Hymeniacidon perlevis (Montagu, 1814)								non-indigenous			Animalia	Porifera	Demospongiae	Suberitida	Halichondriidae
Hypania invalida (Grube, 1860)								non-indigenous	non-indigenous		Animalia	Annelida	Polychaeta	Terebellida	Ampharetidae
Hypnea anastomosans Papenfuss, Lipkin & P.C.Silva, 2002		non-indigenous									Plantae	Rhodophyta	Florideophyceae	Gigartinales	Cystocloniaceae
Hypnea cervicornis J.Agardh, 1851				non-indigenous							Plantae	Rhodophyta	Florideophyceae	Gigartinales	Cystocloniaceae
Hypnea cornuta (Kützing) J.Agardh, 1851		non-indigenous	non-indigenous								Plantae	Rhodophyta	Florideophyceae	Gigartinales	Cystocloniaceae
Hypnea flagelliformis Greville ex J.Agardh, 1851										non-indigenous	Plantae	Rhodophyta	Florideophyceae	Gigartinales	Cystocloniaceae
Hypnea spinella (C.Agardh) Kützing, 1847		non-indigenous	non-indigenous	non-indigenous	non-indigenous						Plantae	Rhodophyta	Florideophyceae	Gigartinales	Cystocloniaceae
Hypnea valentiae (Turner) Montagne, 1841		non-indigenous	non-indigenous		non-indigenous						Plantae	Rhodophyta	Florideophyceae	Gigartinales	Cystocloniaceae
Hypophthalmichthys nobilis (Richardson, 1845)									non-indigenous		Animalia	Chordata	Actinopterygii	Cypriniformes	Cyprinidae
Hypselodoris infucata (Rüppell & Leuckart, 1830)		non-indigenous									Animalia	Mollusca	Gastropoda	Nudibranchia	Chromodorididae
Ianiropsis serricaudis Gurjanova, 1936								non-indigenous			Animalia	Arthropoda	Malacostraca	Isopoda	Janiridae
Ictalurus punctatus (Rafinesque, 1818)									non-indigenous		Animalia	Chordata	Actinopterygii	Siluriformes	Ictaluridae
Incisocalliope aestuarius (Watling & Maurer, 1973)								non-indigenous			Animalia	Arthropoda	Malacostraca	Amphipoda	Pleustidae
Indothais lacera (Born, 1778)		non-indigenous			non-indigenous						Animalia	Mollusca	Gastropoda	Neogastropoda	Muricidae
Isognomon radiatus (Anton, 1838)							non-indigenous				Animalia	Mollusca	Bivalvia	Ostreida	Pteriidae
Isolda pulchella Müller in Grube, 1858						non-indigenous					Animalia	Annelida	Polychaeta	Terebellida	Ampharetidae
Ixa monodi Holthuis & Gottlieb, 1956		non-indigenous									Animalia	Arthropoda	Malacostraca	Decapoda	Leucosiidae
Jasus lalandii (H. Milne Edwards, 1837)						non-indigenous					Animalia	Arthropoda	Malacostraca	Decapoda	Palinuridae
Jellyella tuberculata (Bosc, 1802)										non-indigenous	Animalia	Bryozoa	Gymnolaemata	Cheilostomatida	Membraniporidae
Karenia mikimotoi (Miyake & Kominami ex Oda) Gert Hansen & Ø.Moestrup, 2000		non-indigenous			non-indigenous	non-indigenous	non-indigenous	non-indigenous	non-indigenous		Chromista	Myzozoa	Dinophyceae	Gymnodiniales	Brachidiniaceae
Karenia papilionacea A.J.Haywood & K.A.Steidinger, 2004						non-indigenous		non-indigenous			Chromista	Myzozoa	Dinophyceae	Gymnodiniales	Brachidiniaceae
Karenia umbella de Salas, Bolch & Hallegraeff, 2004						non-indigenous		non-indigenous			Chromista	Myzozoa	Dinophyceae	Gymnodiniales	Brachidiniaceae
Kirchenpaueria halecioides (Alder, 1859)										non-indigenous	Animalia	Cnidaria	Hydrozoa	Leptothecata	Kirchenpaueriidae
Koinostylochus ostreophagus (Hyman, 1955)						non-indigenous		non-indigenous			Animalia	Platyhelminthes	Rhabditophora	Polycladida	Callioplanidae
Labyrinthula zosterae D. Porter & Muehlst. in Muehlstein & Short, 1991							non-indigenous				Chromista	Bigyra	Labyrinthulea	Labyrinthulida	Labyrinthulaceae
Lactophrys triqueter (Linnaeus, 1758)					non-indigenous						Animalia	Chordata	Actinopterygii	Tetraodontiformes	Ostraciidae
Laeospira berkeleyana (Rioja, 1942)										non-indigenous	Animalia	Annelida	Polychaeta	Sabellida	Serpulidae
Lagocephalus guentheri Miranda Ribeiro, 1915		non-indigenous	non-indigenous								Animalia	Chordata	Actinopterygii	Tetraodontiformes	Tetraodontidae
Lagocephalus sceleratus (Gmelin, 1789)		non-indigenous	non-indigenous								Animalia	Chordata	Actinopterygii	Tetraodontiformes	Tetraodontidae
Lagocephalus suezensis Clark & Gohar, 1953		non-indigenous									Animalia	Chordata	Actinopterygii	Tetraodontiformes	Tetraodontidae
Laurencia brongniartii J.Agardh, 1841						non-indigenous				non-indigenous	Plantae	Rhodophyta	Florideophyceae	Ceramiales	Rhodomelaceae
Laurencia caduciramulosa Masuda & Kawaguchi, 1997		non-indigenous	non-indigenous		non-indigenous					non-indigenous	Plantae	Rhodophyta	Florideophyceae	Ceramiales	Rhodomelaceae
Laurencia okamurae Yamada, 1931					non-indigenous						Plantae	Rhodophyta	Florideophyceae	Ceramiales	Rhodomelaceae
Leathesia marina (Lyngbye) Decaisne, 1842			non-indigenous	non-indigenous	non-indigenous						Chromista	Ochrophyta	Phaeophyceae	Ectocarpales	Chordariaceae
Leiocapitellides analis Hartmann-Schröder, 1960		non-indigenous									Animalia	Annelida	Polychaeta		Capitellidae
Leiochrides australis Augener, 1914			non-indigenous	non-indigenous	non-indigenous						Animalia	Annelida	Polychaeta		Capitellidae
Leodice antennata Savigny in Lamarck, 1818			non-indigenous								Animalia	Annelida	Polychaeta	Eunicida	Eunicidae
Lepidonotus tenuisetosus (Gravier, 1902)		non-indigenous									Animalia	Annelida	Polychaeta	Phyllodocida	Polynoidae
Lepidonotus carinulatus (Grube, 1870)					non-indigenous						Animalia	Annelida	Polychaeta	Phyllodocida	Polynoidae
Leucosolenia somesii (Bowerbank, 1874)								non-indigenous			Animalia	Porifera	Calcarea	Leucosolenida	Leucosoleniidae
Leucotina natalensis E. A. Smith, 1910		non-indigenous									Animalia	Mollusca	Gastropoda		Amathinidae
Limnoria quadripunctata Holthuis, 1949						non-indigenous	non-indigenous				Animalia	Arthropoda	Malacostraca	Isopoda	Limnoriidae
Limulus polyphemus (Linnaeus, 1758)								non-indigenous			Animalia	Arthropoda	Merostomata	Xiphosurida	Limulidae
Linopherus canariensis Langerhans, 1881		non-indigenous	non-indigenous								Animalia	Annelida	Polychaeta	Amphinomida	Amphinomidae
Lithophyllum yessoense Foslie, 1909					non-indigenous						Plantae	Rhodophyta	Florideophyceae	Corallinales	Lithophyllaceae
Littorina saxatilis (Olivi, 1792)				non-indigenous							Animalia	Mollusca	Gastropoda	Littorinimorpha	Littorinidae
Loimia medusa (Savigny, 1822)		non-indigenous	non-indigenous								Animalia	Annelida	Polychaeta	Terebellida	Terebellidae
Lomentaria flaccida Tanaka, 1944					non-indigenous						Plantae	Rhodophyta	Florideophyceae	Rhodymeniales	Lomentariaceae
Lomentaria hakodatensis Yendo, 1920				non-indigenous	non-indigenous	non-indigenous	non-indigenous	non-indigenous			Plantae	Rhodophyta	Florideophyceae	Rhodymeniales	Lomentariaceae
Lophocladia lallemandii (Montagne) F.Schmitz, 1893		non-indigenous	non-indigenous	non-indigenous	non-indigenous						Plantae	Rhodophyta	Florideophyceae	Ceramiales	Rhodomelaceae
Lumbrinerides crassicephala (Hartman, 1965)						non-indigenous					Animalia	Annelida	Polychaeta	Eunicida	Lumbrineridae
Lumbrinerides neogesae Miura, 1981			non-indigenous	non-indigenous	non-indigenous						Animalia	Annelida	Polychaeta	Eunicida	Lumbrineridae
Lumbrineris acutiformis Gallardo, 1968			non-indigenous								Animalia	Annelida	Polychaeta	Eunicida	Lumbrineridae
Lumbrineris perkinsi Carrera-Parra, 2001					non-indigenous						Animalia	Annelida	Polychaeta	Eunicida	Lumbrineridae
Lutjanus sebae (Cuvier, 1816)		non-indigenous									Animalia	Chordata	Actinopterygii	Perciformes	Lutjanidae
Lysidice collaris Grube, 1870		non-indigenous	non-indigenous	non-indigenous	non-indigenous						Animalia	Annelida	Polychaeta	Eunicida	Eunicidae
Macromedaeus voeltzkowi (Lenz, 1905)								non-indigenous			Animalia	Arthropoda	Malacostraca	Decapoda	Xanthidae
Macrophthalmus (Macrophthalmus) indicus Davie, 2012		non-indigenous									Animalia	Arthropoda	Malacostraca	Decapoda	Macrophthalmidae
Macrorhynchia philippina Kirchenpauer, 1872										non-indigenous	Animalia	Cnidaria	Hydrozoa	Leptothecata	Aglaopheniidae
Maeotias marginata (Modeer, 1791)						non-indigenous			non-indigenous		Animalia	Cnidaria	Hydrozoa	Limnomedusae	Olindiidae
Magallana angulata (Lamarck, 1819)								non-indigenous			Animalia	Mollusca	Bivalvia	Ostreida	Ostreidae
Magallana gigas (Thunberg, 1793)	non-indigenous	non-indigenous	non-indigenous	non-indigenous	non-indigenous	non-indigenous	non-indigenous	non-indigenous	non-indigenous		Animalia	Mollusca	Bivalvia	Ostreida	Ostreidae
Magallana rivularis (Gould, 1861)						non-indigenous					Animalia	Mollusca	Bivalvia	Ostreida	Ostreidae
Magallana sikamea (Amemiya, 1928)						non-indigenous					Animalia	Mollusca	Bivalvia	Ostreida	Ostreidae
Malleus regula (Forsskål in Niebuhr, 1775)		non-indigenous									Animalia	Mollusca	Bivalvia	Ostreida	Malleidae
Marenzelleria arctia (Chamberlin, 1920)									non-indigenous		Animalia	Annelida	Polychaeta	Spionida	Spionidae
Marenzelleria neglecta Sikorski & Bick, 2004								non-indigenous	non-indigenous		Animalia	Annelida	Polychaeta	Spionida	Spionidae
Marenzelleria viridis (Verrill, 1873)							non-indigenous	non-indigenous	non-indigenous		Animalia	Annelida	Polychaeta	Spionida	Spionidae
Marginella glabella (Linnaeus, 1758)					non-indigenous						Animalia	Mollusca	Gastropoda	Neogastropoda	Marginellidae
Marphysa sanguinea (Montagu, 1813)								non-indigenous			Animalia	Annelida	Polychaeta	Eunicida	Eunicidae
Martesia striata (Linnaeus, 1758)							non-indigenous				Animalia	Mollusca	Bivalvia	Myida	Pholadidae
Mediomastus capensis Day, 1961		non-indigenous			non-indigenous						Animalia	Annelida	Polychaeta		Capitellidae
Mediopyxis helysia Kühn, Hargreaves & Halliger, 2006								non-indigenous			Chromista	Ochrophyta	Khakista incertae sedis
Megabalanus coccopoma (Darwin, 1854)								non-indigenous			Animalia	Arthropoda	Hexanauplia	Sessilia	Balanidae
Megabalanus tintinnabulum (Linnaeus, 1758)		non-indigenous	non-indigenous	non-indigenous	non-indigenous	non-indigenous	non-indigenous	non-indigenous			Animalia	Arthropoda	Hexanauplia	Sessilia	Balanidae
Melanothamnus harveyi (Bailey) Díaz-Tapia & Maggs, 2017		non-indigenous	non-indigenous	non-indigenous	non-indigenous	non-indigenous	non-indigenous	non-indigenous		non-indigenous	Plantae	Rhodophyta	Florideophyceae	Ceramiales	Rhodomelaceae
Melibe viridis (Kelaart, 1858)		non-indigenous	non-indigenous	non-indigenous	non-indigenous						Animalia	Mollusca	Gastropoda	Nudibranchia	Tethydidae
Melita nitida Smith, 1873								non-indigenous	non-indigenous		Animalia	Arthropoda	Malacostraca	Amphipoda	Melitidae
Membranipora membranacea (Linnaeus, 1767)						non-indigenous					Animalia	Bryozoa	Gymnolaemata	Cheilostomatida	Membraniporidae
Menaethius monoceros (Latreille, 1825)					non-indigenous						Animalia	Arthropoda	Malacostraca	Decapoda	Epialtidae
Mercenaria mercenaria (Linnaeus, 1758)				non-indigenous	non-indigenous	non-indigenous	non-indigenous	non-indigenous			Animalia	Mollusca	Bivalvia	Venerida	Veneridae
Merhippolyte ancistrota Crosnier & Forest, 1973					non-indigenous						Animalia	Arthropoda	Malacostraca	Decapoda	Hippolytidae
Mesanthura cfr. romulea Poore & Lew Ton, 1986			non-indigenous		non-indigenous						Animalia	Arthropoda	Malacostraca	Isopoda	Anthuridae
Metacalanus acutioperculum Ohtsuka, 1984				non-indigenous	non-indigenous						Animalia	Arthropoda	Hexanauplia	Calanoida	Arietellidae
Metapenaeopsis aegyptia Galil & Golani, 1990		non-indigenous									Animalia	Arthropoda	Malacostraca	Decapoda	Penaeidae
Metapenaeopsis mogiensis consobrina (Nobili, 1904)		non-indigenous									Animalia	Arthropoda	Malacostraca	Decapoda	Penaeidae
Metapenaeus monoceros (Fabricius, 1798)		non-indigenous									Animalia	Arthropoda	Malacostraca	Decapoda	Penaeidae
Metaxia bacillum (Issel, 1869)		non-indigenous									Animalia	Mollusca	Gastropoda	[unassigned] Caenogastropoda	Triphoridae
Microcosmus squamiger Michaelsen, 1927			non-indigenous		non-indigenous	non-indigenous				non-indigenous	Animalia	Chordata	Ascidiacea	Stolidobranchia	Pyuridae
Micropogonias undulatus (Linnaeus, 1766)								non-indigenous			Animalia	Chordata	Actinopterygii	Perciformes	Sciaenidae
Microporella ciliata (Pallas, 1766)										non-indigenous	Animalia	Bryozoa	Gymnolaemata	Cheilostomatida	Microporellidae
Microspongium stilophorae (P.L.Crouan & H.M.Crouan) Cormaci & G.Furnari, 2012					non-indigenous						Chromista	Ochrophyta	Phaeophyceae	Ectocarpales	Chordariaceae
Miliolinella fichteliana (d'Orbigny, 1839)		non-indigenous	non-indigenous								Chromista	Foraminifera	Tubothalamea	Miliolida	Hauerinidae
Mizuhopecten yessoensis (Jay, 1857)						non-indigenous	non-indigenous	non-indigenous			Animalia	Mollusca	Bivalvia	Pectinida	Pectinidae
Mnemiopsis leidyi A. Agassiz, 1865	non-indigenous	non-indigenous	non-indigenous	non-indigenous	non-indigenous			non-indigenous	non-indigenous		Animalia	Ctenophora	Tentaculata	Lobata	Bolinopsidae
Mnestia girardi (Audouin, 1826)		non-indigenous									Animalia	Mollusca	Gastropoda	Cephalaspidea	Mnestiidae
Moerisia inkermanica Paltschikowa-Ostroumowa, 1925								non-indigenous			Animalia	Cnidaria	Hydrozoa	Anthoathecata	Moerisiidae
Molgula manhattensis (De Kay, 1843)									non-indigenous		Animalia	Chordata	Ascidiacea	Stolidobranchia	Molgulidae
Molgula plana Monniot C., 1971										non-indigenous	Animalia	Chordata	Ascidiacea	Stolidobranchia	Molgulidae
Mya arenaria Linnaeus, 1758	non-indigenous	non-indigenous		non-indigenous	non-indigenous						Animalia	Mollusca	Bivalvia	Myida	Myidae
Mycale (Carmia) micracanthoxea Buizer & van Soest, 1977								non-indigenous			Animalia	Porifera	Demospongiae	Poecilosclerida	Mycalidae
Mycale (Carmia) senegalensis Lévi, 1952										non-indigenous	Animalia	Porifera	Demospongiae	Poecilosclerida	Mycalidae
Myra subgranulata Kossmann, 1877		non-indigenous									Animalia	Arthropoda	Malacostraca	Decapoda	Leucosiidae
Mytilopsis leucophaeata (Conrad, 1831)								non-indigenous	non-indigenous		Animalia	Mollusca	Bivalvia	Myida	Dreissenidae
Mytilus edulis Linnaeus, 1758										non-indigenous	Animalia	Mollusca	Bivalvia	Mytilida	Mytilidae
Naineris setosa (Verrill, 1900)					non-indigenous						Animalia	Annelida	Polychaeta		Orbiniidae
Navicula finmarchica (Cleve & Grunow) Cleve, 1895	non-indigenous										Chromista	Ochrophyta	Bacillariophyceae	Naviculales	Naviculaceae
Neanthes agulhana (Day, 1963)		non-indigenous	non-indigenous	non-indigenous	non-indigenous						Animalia	Annelida	Polychaeta	Phyllodocida	Nereididae
Necora puber (Linnaeus, 1767)					non-indigenous			non-indigenous			Animalia	Arthropoda	Malacostraca	Decapoda	Polybiidae
Nemalion vermiculare Suringar, 1874					non-indigenous						Plantae	Rhodophyta	Florideophyceae	Nemaliales	Nemaliaceae
Nemopsis bachei L. Agassiz, 1849						non-indigenous		non-indigenous			Animalia	Cnidaria	Hydrozoa	Anthoathecata	Bougainvilliidae
Neodexiospira brasiliensis (Grube, 1872)								non-indigenous			Animalia	Annelida	Polychaeta	Sabellida	Serpulidae
Neogobius melanostomus (Pallas, 1814)								non-indigenous	non-indigenous		Animalia	Chordata	Actinopterygii	Perciformes	Gobiidae
Neomysis americana (S.I. Smith, 1873)								non-indigenous			Animalia	Arthropoda	Malacostraca	Mysida	Mysidae
Neomysis integer (Leach, 1814)					non-indigenous						Animalia	Arthropoda	Malacostraca	Mysida	Mysidae
Neosiphonia paniculata (Montagne) J.N.Norris, 2014			non-indigenous		non-indigenous						Plantae	Rhodophyta	Florideophyceae	Ceramiales	Rhodomelaceae
Neptunea arthritica (Valenciennes, 1858)	non-indigenous										Animalia	Mollusca	Gastropoda	Neogastropoda	Buccinidae
Nereis jacksoni Kinberg, 1865				non-indigenous	non-indigenous						Animalia	Annelida	Polychaeta	Phyllodocida	Nereididae
Nerita sanguinolenta Menke, 1829		non-indigenous									Animalia	Mollusca	Gastropoda	Cycloneritida	Neritidae
Nitophyllum stellato-corticatum Okamura, 1932					non-indigenous						Plantae	Rhodophyta	Florideophyceae	Ceramiales	Delesseriaceae
Notocochlis gualtieriana (Récluz, 1844)			non-indigenous								Animalia	Mollusca	Gastropoda	Littorinimorpha	Naticidae
Notomastus aberans Day, 1957		non-indigenous	non-indigenous	non-indigenous	non-indigenous						Animalia	Annelida	Polychaeta		Capitellidae
Notomastus mossambicus (Thomassin, 1970)		non-indigenous									Animalia	Annelida	Polychaeta		Capitellidae
Notopygos crinita Grube, 1855			non-indigenous								Animalia	Annelida	Polychaeta	Amphinomida	Amphinomidae
Novafabricia infratorquata (Fitzhugh, 1973)					non-indigenous						Animalia	Annelida	Polychaeta	Sabellida	Fabriciidae
Obesogammarus crassus (Sars G.O., 1894)									non-indigenous		Animalia	Arthropoda	Malacostraca	Amphipoda	Pontogammaridae
Ochetostoma erythrogrammon Rüppell & Leuckart, 1828				non-indigenous							Animalia	Annelida	Polychaeta	Echiuroidea	Thalassematidae
Ocinebrellus inornatus (Récluz, 1851)						non-indigenous		non-indigenous			Animalia	Mollusca	Gastropoda	Neogastropoda	Muricidae
Oithona davisae Ferrari F.D. & Orsi, 1984	non-indigenous							non-indigenous			Animalia	Arthropoda	Hexanauplia	Cyclopoida	Oithonidae
Oncorhynchus gorbuscha (Walbaum, 1792)									non-indigenous		Animalia	Chordata	Actinopterygii	Salmoniformes	Salmonidae
Oncorhynchus kisutch (Walbaum, 1792)									non-indigenous		Animalia	Chordata	Actinopterygii	Salmoniformes	Salmonidae
Oncorhynchus mykiss (Walbaum, 1792)								non-indigenous	non-indigenous		Animalia	Chordata	Actinopterygii	Salmoniformes	Salmonidae
Ophiactis macrolepidota Marktanner-Turneretscher, 1887		non-indigenous									Animalia	Echinodermata	Ophiuroidea	Amphilepidida	Ophiactidae
Ophiactis savignyi (Müller & Troschel, 1842)		non-indigenous			non-indigenous						Animalia	Echinodermata	Ophiuroidea	Amphilepidida	Ophiactidae
Ophryotrocha diadema Åkesson, 1976			non-indigenous								Animalia	Annelida	Polychaeta	Eunicida	Dorvilleidae
Ophryotrocha japonica Paxton & Åkesson, 2010			non-indigenous	non-indigenous	non-indigenous						Animalia	Annelida	Polychaeta	Eunicida	Dorvilleidae
Oplegnathus fasciatus (Temminck & Schlegel, 1844)			non-indigenous								Animalia	Chordata	Actinopterygii	Perciformes	Oplegnathidae
Ostraea angasi G. B. Sowerby II, 1871						non-indigenous					Animalia	Mollusca	Bivalvia	Ostreida	Ostreidae
Ostrea chilensis Philippi, 1844							non-indigenous	non-indigenous			Animalia	Mollusca	Bivalvia	Ostreida	Ostreidae
Ostrea denselamellosa Lischke, 1869						non-indigenous					Animalia	Mollusca	Bivalvia	Ostreida	Ostreidae
Ostrea puelchana d'Orbigny, 1842						non-indigenous					Animalia	Mollusca	Bivalvia	Ostreida	Ostreidae
Oxytoxum criophilum Balech, 1965								non-indigenous			Chromista	Myzozoa	Dinophyceae	Peridiniales	Oxytoxaceae
Oxyurichthys papuensis (Valenciennes, 1837)		non-indigenous									Animalia	Chordata	Actinopterygii	Perciformes	Gobiidae
Pachycordyle michaeli (Berrill, 1948)								non-indigenous	non-indigenous		Animalia	Cnidaria	Hydrozoa	Anthoathecata	Bougainvilliidae
Pachygrapsus marmoratus (Fabricius, 1787)								non-indigenous			Animalia	Arthropoda	Malacostraca	Decapoda	Grapsidae
Pachymeniopsis lanceolata (K.Okamura) Y.Yamada ex S.Kawabata, 1954					non-indigenous	non-indigenous				non-indigenous	Plantae	Rhodophyta	Florideophyceae	Halymeniales	Halymeniaceae
Pacificincola perforata (Okada & Mawatari, 1937)								non-indigenous			Animalia	Bryozoa	Gymnolaemata	Cheilostomatida	Pacificincolidae
Padina boergesenii Allender & Kraft, 1983			non-indigenous								Chromista	Ochrophyta	Phaeophyceae	Dictyotales	Dictyotaceae
Padina boryana Thivy, 1966		non-indigenous									Chromista	Ochrophyta	Phaeophyceae	Dictyotales	Dictyotaceae
Pagrus major (Temminck & Schlegel, 1843)				non-indigenous							Animalia	Chordata	Actinopterygii	Perciformes	Sparidae
Palaemon macrodactylus Rathbun, 1902	non-indigenous			non-indigenous	non-indigenous	non-indigenous		non-indigenous			Animalia	Arthropoda	Malacostraca	Decapoda	Palaemonidae
Papenfussiella kuromo (Yendo) Inagaki, 1958										non-indigenous	Chromista	Ochrophyta	Phaeophyceae	Ectocarpales	Chordariaceae
Paracaprella pusilla Mayer, 1890					non-indigenous	non-indigenous					Animalia	Arthropoda	Malacostraca	Amphipoda	Caprellidae
Paracartia grani Sars G.O., 1904		non-indigenous		non-indigenous	non-indigenous						Animalia	Arthropoda	Hexanauplia	Calanoida	Acartiidae
Paracerceis sculpta (Holmes, 1904)		non-indigenous	non-indigenous	non-indigenous	non-indigenous	non-indigenous					Animalia	Arthropoda	Malacostraca	Isopoda	Sphaeromatidae
Paradella dianae (Menzies, 1962)		non-indigenous			non-indigenous	non-indigenous					Animalia	Arthropoda	Malacostraca	Isopoda	Sphaeromatidae
Paraleucilla magna Klautau, Monteiro & Borojevic, 2004			non-indigenous	non-indigenous	non-indigenous					non-indigenous	Animalia	Porifera	Calcarea	Leucosolenida	Amphoriscidae
Paralithodes camtschaticus (Tilesius, 1815)			non-indigenous								Animalia	Arthropoda	Malacostraca	Decapoda	Lithodidae
Paramysis (Mesomysis) intermedia (Czerniavsky, 1882)									non-indigenous		Animalia	Arthropoda	Malacostraca	Mysida	Mysidae
Paramysis (Serrapalpisis) lacustris (Czerniavsky, 1882)									non-indigenous		Animalia	Arthropoda	Malacostraca	Mysida	Mysidae
Paranais frici Hrabĕ, 1941									non-indigenous		Animalia	Annelida	Clitellata	Haplotaxida	Naididae
Paranthias furcifer (Valenciennes, 1828)				non-indigenous							Animalia	Chordata	Actinopterygii	Perciformes	Serranidae
Paranthura japonica Richardson, 1909				non-indigenous	non-indigenous						Animalia	Arthropoda	Malacostraca	Isopoda	Paranthuridae
Parasmittina protecta (Thornely, 1905)										non-indigenous	Animalia	Bryozoa	Gymnolaemata	Cheilostomatida	Smittinidae
Paratapes textilis (Gmelin, 1791)		non-indigenous									Animalia	Mollusca	Bivalvia	Venerida	Veneridae
Parexocoetus mento (Valenciennes, 1847)		non-indigenous	non-indigenous								Animalia	Chordata	Actinopterygii	Beloniformes	Exocoetidae
Parvocalanus crassirostris (Dahl F., 1894)		non-indigenous			non-indigenous						Animalia	Arthropoda	Hexanauplia	Calanoida	Paracalanidae
Pecten maximus (Linnaeus, 1758)								non-indigenous			Animalia	Mollusca	Bivalvia	Pectinida	Pectinidae
Pegidia lacunata McCulloch, 1977		non-indigenous									Chromista	Foraminifera	Globothalamea	Rotaliida	Pegidiidae
Pempheris rhomboidea Kossmann & Räuber, 1877		non-indigenous									Animalia	Chordata	Actinopterygii	Perciformes	Pempheridae
Penaeus japonicus Spence Bate, 1888				non-indigenous	non-indigenous	non-indigenous	non-indigenous	non-indigenous			Animalia	Arthropoda	Malacostraca	Decapoda	Penaeidae
Penaeus pulchricaudatus Stebbing, 1914		non-indigenous									Animalia	Arthropoda	Malacostraca	Decapoda	Penaeidae
Percnon gibbesi (H. Milne Edwards, 1853)		non-indigenous	non-indigenous	non-indigenous	non-indigenous	non-indigenous					Animalia	Arthropoda	Malacostraca	Decapoda	Percnidae
Perforatus perforatus (Bruguière, 1789)										non-indigenous	Animalia	Arthropoda	Hexanauplia	Sessilia	Balanidae
Peridiniella catenata (Levander) Balech, 1977									non-indigenous		Chromista	Myzozoa	Dinophyceae	Gonyaulacales	Cladopyxidaceae
Peridiniella danica (Paulsen) Y.B.Okolodkov & J.D.Dodge, 1995								non-indigenous			Chromista	Myzozoa	Dinophyceae	Gonyaulacales	Cladopyxidaceae
Perinereis aibuhitensis (Grube, 1878)					non-indigenous						Animalia	Annelida	Polychaeta	Phyllodocida	Nereididae
Perophora japonica Oka, 1927						non-indigenous		non-indigenous			Animalia	Chordata	Ascidiacea	Phlebobranchia	Perophoridae
Perophora multiclathrata (Sluiter, 1904)				non-indigenous	non-indigenous						Animalia	Chordata	Ascidiacea	Phlebobranchia	Perophoridae
Petalonia binghamiae (J.Agardh) K.L.Vinogradova, 1973										non-indigenous	Chromista	Ochrophyta	Phaeophyceae	Ectocarpales	Scytosiphonaceae
Petricolaria pholadiformis (Lamarck, 1818)		non-indigenous			non-indigenous	non-indigenous		non-indigenous			Animalia	Mollusca	Bivalvia	Venerida	Veneridae
Petroscirtes ancylodon Rüppell, 1835		non-indigenous									Animalia	Chordata	Actinopterygii	Perciformes	Blenniidae
Phallusia nigra Savigny, 1816		non-indigenous									Animalia	Chordata	Ascidiacea	Phlebobranchia	Ascidiidae
Phascolosoma (Phascolosoma) scolops (Selenka & de Man, 1883)		non-indigenous		non-indigenous							Animalia	Sipuncula	Phascolosomatidea	Phascolosomatida	Phascolosomatidae
Pherusella brevituba Soule, 1951					non-indigenous						Animalia	Bryozoa	Gymnolaemata	Ctenostomatida	Pherusellidae
Phorcus lineatus (da Costa, 1778)								non-indigenous			Animalia	Mollusca	Gastropoda	Trochida	Trochidae
Phyllorhiza punctata Lendenfeld, 1884			non-indigenous		non-indigenous						Animalia	Cnidaria	Scyphozoa	Rhizostomeae	Mastigiidae
Pikea californica Harvey, 1853						non-indigenous	non-indigenous				Plantae	Rhodophyta	Florideophyceae	Gigartinales	Dumontiaceae
Pileolaria berkeleyana (Rioja, 1942)			non-indigenous		non-indigenous	non-indigenous		non-indigenous			Animalia	Annelida	Polychaeta	Sabellida	Serpulidae
Pilumnopeus vauquelini (Audouin, 1826)		non-indigenous									Animalia	Arthropoda	Malacostraca	Decapoda	Pilumnidae
Pilumnus hirtellus (Linnaeus, 1761)								non-indigenous			Animalia	Arthropoda	Malacostraca	Decapoda	Pilumnidae
Pilumnus spinifer H. Milne Edwards, 1834								non-indigenous			Animalia	Arthropoda	Malacostraca	Decapoda	Pilumnidae
Pinctada imbricata radiata (Leach, 1814)		non-indigenous	non-indigenous	non-indigenous	non-indigenous					non-indigenous	Animalia	Mollusca	Bivalvia	Ostreida	Pteriidae
Pinguipes brasilianus Cuvier, 1829			non-indigenous		non-indigenous						Animalia	Chordata	Actinopterygii	Perciformes	Pinguipedidae
Pista unibranchia Day, 1963		non-indigenous	non-indigenous	non-indigenous	non-indigenous	non-indigenous					Animalia	Annelida	Polychaeta	Terebellida	Terebellidae
Planiliza haematocheila (Temminck & Schlegel, 1845)	non-indigenous	non-indigenous									Animalia	Chordata	Actinopterygii	Perciformes	Mugilidae
Planispirinella exigua (Brady, 1879)				non-indigenous							Chromista	Foraminifera	Tubothalamea	Miliolida	Fischerinidae
Planogypsina acervalis (Brady, 1884)		non-indigenous		non-indigenous							Chromista	Foraminifera	Globothalamea	Rotaliida	Acervulinidae
Platycephalus indicus (Linnaeus, 1758)			non-indigenous								Animalia	Chordata	Actinopterygii	Scorpaeniformes	Platycephalidae
Pleurosigma simonsenii Hasle, 1990								non-indigenous			Chromista	Ochrophyta	Bacillariophyceae	Naviculales	Pleurosigmataceae
Plocamium secundatum (Kützing) Kützing, 1866			non-indigenous								Plantae	Rhodophyta	Florideophyceae	Plocamiales	Plocamiaceae
Podarkeopsis capensis (Day, 1963)			non-indigenous	non-indigenous	non-indigenous		non-indigenous	non-indigenous			Animalia	Annelida	Polychaeta	Phyllodocida	Hesionidae
Poecilopsetta beanii (Goode, 1881)							non-indigenous				Animalia	Chordata	Actinopterygii	Pleuronectiformes	Pleuronectidae
Polyandrocarpa zorritensis (Van Name, 1931)			non-indigenous		non-indigenous						Animalia	Chordata	Ascidiacea	Stolidobranchia	Styelidae
Polycera hedgpethi Er. Marcus, 1964				non-indigenous	non-indigenous	non-indigenous					Animalia	Mollusca	Gastropoda	Nudibranchia	Polyceridae
Polycerella emertoni A. E. Verrill, 1880			non-indigenous		non-indigenous	non-indigenous					Animalia	Mollusca	Gastropoda	Nudibranchia	Polyceridae
Polycirrus twisti Potts, 1928		non-indigenous	non-indigenous								Animalia	Annelida	Polychaeta	Terebellida	Terebellidae
Polyclinum aurantium Milne Edwards, 1841										non-indigenous	Animalia	Chordata	Ascidiacea	Aplousobranchia	Polyclinidae
Polydora colonia Moore, 1907				non-indigenous	non-indigenous						Animalia	Annelida	Polychaeta	Spionida	Spionidae
Polydora cornuta Bosc, 1802	non-indigenous	non-indigenous		non-indigenous	non-indigenous	non-indigenous	non-indigenous	non-indigenous			Animalia	Annelida	Polychaeta	Spionida	Spionidae
Polydora hoplura Claparède, 1868							non-indigenous	non-indigenous			Animalia	Annelida	Polychaeta	Spionida	Spionidae
Polyopes lancifolius (Harvey) Kawaguchi & Wang, 2002						non-indigenous					Plantae	Rhodophyta	Florideophyceae	Halymeniales	Halymeniaceae
Polysiphonia forfex Harvey, 1859						non-indigenous					Plantae	Rhodophyta	Florideophyceae	Ceramiales	Rhodomelaceae
Polysiphonia morrowii Harvey, 1857				non-indigenous	non-indigenous	non-indigenous					Plantae	Rhodophyta	Florideophyceae	Ceramiales	Rhodomelaceae
Polysiphonia senticulosa Harvey, 1862								non-indigenous			Plantae	Rhodophyta	Florideophyceae	Ceramiales	Rhodomelaceae
Pomacanthus maculosus (Forsskål, 1775)										non-indigenous	Animalia	Chordata	Actinopterygii	Perciformes	Pomacanthidae
Pomadasys stridens (Forsskål, 1775)					non-indigenous						Animalia	Chordata	Actinopterygii	Perciformes	Haemulidae
Pontogammarus robustoides (Sars, 1894)									non-indigenous		Animalia	Arthropoda	Malacostraca	Amphipoda	Pontogammaridae
Porphyra umbilicalis Kützing, 1843									non-indigenous		Plantae	Rhodophyta	Bangiophyceae	Bangiales	Bangiaceae
Portunus segnis (Forskål, 1775)		non-indigenous	non-indigenous		non-indigenous						Animalia	Arthropoda	Malacostraca	Decapoda	Portunidae
Potamopyrgus antipodarum (Gray, 1843)	non-indigenous				non-indigenous	non-indigenous	non-indigenous	non-indigenous	non-indigenous		Animalia	Mollusca	Gastropoda	Littorinimorpha	Tateidae
Potamothrix bedoti (Piguet, 1913)									non-indigenous		Animalia	Annelida	Clitellata	Haplotaxida	Naididae
Potamothrix heuscheri (Bretscher, 1900)									non-indigenous		Animalia	Annelida	Clitellata	Haplotaxida	Naididae
Potamothrix vejdovskyi (Hrabĕ, 1941)									non-indigenous		Animalia	Annelida	Clitellata	Haplotaxida	Naididae
Predaea huismanii Kraft, 1984						non-indigenous					Plantae	Rhodophyta	Florideophyceae	Nemastomatales	Nemastomataceae
Prionospio pulchra Imajima, 1990		non-indigenous				non-indigenous					Animalia	Annelida	Polychaeta	Spionida	Spionidae
Prionospio pygmaeus Hartman, 1961					non-indigenous						Animalia	Annelida	Polychaeta	Spionida	Spionidae
Procambarus clarkii (Girard, 1852)						non-indigenous					Animalia	Arthropoda	Malacostraca	Decapoda	Cambaridae
Proceraea cornuta (Agassiz, 1862)								non-indigenous			Animalia	Annelida	Polychaeta	Phyllodocida	Syllidae
Processa macrodactyla Holthuis, 1952					non-indigenous						Animalia	Arthropoda	Malacostraca	Decapoda	Processidae
Prorocentrum borbonicum L.Ten-Hage, J.Turquet, J.-P.Quod, S.Puiseux-Dao & A.Couté, 2000		non-indigenous									Chromista	Myzozoa	Dinophyceae	Prorocentrales	Prorocentraceae
Prorocentrum emarginatum Y.Fukuyo, 1981		non-indigenous									Chromista	Myzozoa	Dinophyceae	Prorocentrales	Prorocentraceae
Prorocentrum gracile Schütt, 1895								non-indigenous			Chromista	Myzozoa	Dinophyceae	Prorocentrales	Prorocentraceae
Prorocentrum levis M.A.Faust, Kibler, Vandersea, P.A.Tester & Litaker, 2008		non-indigenous									Chromista	Myzozoa	Dinophyceae	Prorocentrales	Prorocentraceae
Prorocentrum lima (Ehrenberg) F.Stein, 1878								non-indigenous			Chromista	Myzozoa	Dinophyceae	Prorocentrales	Prorocentraceae
Prosphaerosyllis longipapillata (Hartmann-Schröder, 1979)		non-indigenous									Animalia	Annelida	Polychaeta	Phyllodocida	Syllidae
Protodorvillea biarticulata Day, 1963		non-indigenous	non-indigenous								Animalia	Annelida	Polychaeta	Eunicida	Dorvilleidae
Protodorvillea egena (Ehlers, 1913)			non-indigenous								Animalia	Annelida	Polychaeta	Eunicida	Dorvilleidae
Protoperidinium quinquecorne (Abé, 1927) Balech, 1974	non-indigenous							non-indigenous	non-indigenous		Chromista	Myzozoa	Dinophyceae	Peridiniales	Protoperidiniaceae
Protoreaster nodosus (Linnaeus, 1758)					non-indigenous						Animalia	Echinodermata	Asteroidea	Valvatida	Oreasteridae
Psammacoma gubernaculum (Hanley, 1844)		non-indigenous									Animalia	Mollusca	Bivalvia	Cardiida	Tellinidae
Psenes pellucidus Lütken, 1880					non-indigenous						Animalia	Chordata	Actinopterygii	Perciformes	Nomeidae
Pseudochattonella sp.									non-indigenous		Chromista	Ochrophyta	Dictyochophyceae	Florenciellales	Florenciellales incertae sedis
Pseudochattonella verruculosa (Y.Hara & M.Chihara) S.Tanabe-Hosoi, D.Honda, S.Fukaya, Y.Inagaki & Y.Sako, 2007		non-indigenous	non-indigenous								Chromista	Ochrophyta	Dictyochophyceae	Florenciellales	Florenciellales incertae sedis
Pseudodiaptomus marinus Sato, 1913			non-indigenous	non-indigenous	non-indigenous			non-indigenous			Animalia	Arthropoda	Hexanauplia	Calanoida	Pseudodiaptomidae
Pseudolachlanella slitella Langer, 1992		non-indigenous									Chromista	Foraminifera	Tubothalamea	Miliolida	Hauerinidae
Pseudonereis anomala Gravier, 1899		non-indigenous	non-indigenous								Animalia	Annelida	Polychaeta	Phyllodocida	Nereididae
Pseudo-nitzschia multistriata (Takano) Takano, 1995				non-indigenous	non-indigenous	non-indigenous		non-indigenous			Chromista	Ochrophyta	Bacillariophyceae	Bacillariales	Bacillariaceae
Pseudopolydora paucibranchiata (Okuda, 1937)		non-indigenous			non-indigenous	non-indigenous		non-indigenous			Animalia	Annelida	Polychaeta	Spionida	Spionidae
Pteragogus trispilus Randall, 2013		non-indigenous	non-indigenous								Animalia	Chordata	Actinopterygii	Perciformes	Labridae
Pteria hirundo (Linnaeus, 1758)	non-indigenous										Animalia	Mollusca	Bivalvia	Ostreida	Pteriidae
Pterois miles (Bennett, 1828)		non-indigenous									Animalia	Chordata	Actinopterygii	Scorpaeniformes	Scorpaenidae
Pterosiphonia tanakae S.Uwai & M.Masuda, 1999					non-indigenous						Plantae	Rhodophyta	Florideophyceae	Ceramiales	Rhodomelaceae
Ptilohyale littoralis (Stimpson, 1853)								non-indigenous			Animalia	Arthropoda	Malacostraca	Amphipoda	Hyalidae
Puellina (Cribrilaria) innominata (Couch, 1844)										non-indigenous	Animalia	Bryozoa	Gymnolaemata	Cheilostomatida	Cribrilinidae
Punctaria tenuissima (C.Agardh) Greville, 1830	non-indigenous			non-indigenous	non-indigenous						Chromista	Ochrophyta	Phaeophyceae	Ectocarpales	Chordariaceae
Purpuradusta gracilis notata (Gill, 1858)		non-indigenous									Animalia	Mollusca	Gastropoda	Littorinimorpha	Cypraeidae
Pycnoclavella taureanensis Brunetti, 1991										non-indigenous	Animalia	Chordata	Ascidiacea	Aplousobranchia	Clavelinidae
Pylaiella littoralis (Linnaeus) Kjellman, 1872	non-indigenous	non-indigenous	non-indigenous	non-indigenous	non-indigenous						Chromista	Ochrophyta	Phaeophyceae	Ectocarpales	Acinetosporaceae
Pyrgulina pupaeformis (Souverbie, 1865)		non-indigenous									Animalia	Mollusca	Gastropoda		Pyramidellidae
Pyropia suborbiculata (Kjellman) J.E.Sutherland, H.G.Choi, M.S. Hwang & W.A.Nelson, 2011					non-indigenous	non-indigenous					Plantae	Rhodophyta	Bangiophyceae	Bangiales	Bangiaceae
Pyropia yezoensis (Ueda) M.S.Hwang & H.G.Choi, 2011				non-indigenous	non-indigenous			non-indigenous			Plantae	Rhodophyta	Bangiophyceae	Bangiales	Bangiaceae
Pyrunculus fourierii (Audouin, 1826)		non-indigenous									Animalia	Mollusca	Gastropoda	Cephalaspidea	Retusidae
Pyura tessellata (Forbes, 1848)										non-indigenous	Animalia	Chordata	Ascidiacea	Stolidobranchia	Pyuridae
Rangia cuneata (G. B. Sowerby I, 1832)								non-indigenous			Animalia	Mollusca	Bivalvia	Venerida	Mactridae
Rapana venosa (Valenciennes, 1846)	non-indigenous	non-indigenous	non-indigenous	non-indigenous	non-indigenous	non-indigenous	non-indigenous	non-indigenous			Animalia	Mollusca	Gastropoda	Neogastropoda	Muricidae
Reptadeonella violacea (Johnston, 1847)										non-indigenous	Animalia	Bryozoa	Gymnolaemata	Cheilostomatida	Adeonidae
Rhinoclavis kochi (Philippi, 1848)		non-indigenous									Animalia	Mollusca	Gastropoda	[unassigned] Caenogastropoda	Cerithiidae
Rhithropanopeus harrisii (Gould, 1841)	non-indigenous			non-indigenous	non-indigenous	non-indigenous	non-indigenous	non-indigenous	non-indigenous		Animalia	Arthropoda	Malacostraca	Decapoda	Panopeidae
Rhizosolenia calcar-avis Schultze, 1858								non-indigenous			Chromista	Ochrophyta	Bacillariophyceae	Rhizosoleniales	Rhizosoleniaceae
Rhodophysema georgei Batters, 1900					non-indigenous						Plantae	Rhodophyta	Florideophyceae	Palmariales	Rhodophysemataceae
Rhopilema nomadica Galil, 1990		non-indigenous	non-indigenous								Animalia	Cnidaria	Scyphozoa	Rhizostomeae	Rhizostomatidae
Rissoina bertholleti Issel, 1869		non-indigenous									Animalia	Mollusca	Gastropoda	Littorinimorpha	Rissoinidae
Ruditapes decussatus (Linnaeus, 1758)										non-indigenous	Animalia	Mollusca	Bivalvia	Venerida	Veneridae
Ruditapes philippinarum (Adams & Reeve, 1850)	non-indigenous		non-indigenous	non-indigenous	non-indigenous	non-indigenous	non-indigenous	non-indigenous			Animalia	Mollusca	Bivalvia	Venerida	Veneridae
Rugulopteryx okamurae (E.Y.Dawson) I.K.Hwang, W.J.Lee & H.S.Kim, 2009					non-indigenous						Chromista	Ochrophyta	Phaeophyceae	Dictyotales	Dictyotaceae
Sabellaria spinulosa (Leuckart, 1849)								non-indigenous			Animalia	Annelida	Polychaeta		Sabellariidae
Saccharina japonica (J.E. Areschoug) C.E.Lane, C.Mayes, Druehl & G.W.Saunders, 2006					non-indigenous			non-indigenous			Chromista	Ochrophyta	Phaeophyceae	Laminariales	Laminariaceae
Saccostrea cuccullata (Born, 1778)				non-indigenous							Animalia	Mollusca	Bivalvia	Ostreida	Ostreidae
Saccostrea glomerata (Gould, 1850)				non-indigenous							Animalia	Mollusca	Bivalvia	Ostreida	Ostreidae
Salvelinus fontinalis (Mitchill, 1814)									non-indigenous		Animalia	Chordata	Actinopterygii	Salmoniformes	Salmonidae
Salvelinus namaycush (Walbaum, 1792)									non-indigenous		Animalia	Chordata	Actinopterygii	Salmoniformes	Salmonidae
Sarcodiotheca gaudichaudii (Montagne) P.W.Gabrielson, 1982							non-indigenous				Plantae	Rhodophyta	Florideophyceae	Gigartinales	Solieriaceae
Sarconema filiforme (Sonder) Kylin, 1932					non-indigenous						Plantae	Rhodophyta	Florideophyceae	Gigartinales	Solieriaceae
Sarconema scinaioides Børgesen, 1934		non-indigenous									Plantae	Rhodophyta	Florideophyceae	Gigartinales	Solieriaceae
Sargassum muticum (Yendo) Fensholt, 1955				non-indigenous	non-indigenous	non-indigenous	non-indigenous	non-indigenous	non-indigenous		Chromista	Ochrophyta	Phaeophyceae	Fucales	Sargassaceae
Sargocentron rubrum (Forsskål, 1775)		non-indigenous									Animalia	Chordata	Actinopterygii	Beryciformes	Holocentridae
Saurida lessepsianus Russell, Golani & Tikochinski, 2015		non-indigenous	non-indigenous								Animalia	Chordata	Actinopterygii	Aulopiformes	Synodontidae
Scageliopsis patens Wollaston, 1981						non-indigenous				non-indigenous	Plantae	Rhodophyta	Florideophyceae	Ceramiales	Callithamniaceae
Scarus ghobban Forsskål, 1775		non-indigenous									Animalia	Chordata	Actinopterygii	Perciformes	Scaridae
Scatophagus argus (Linnaeus, 1766)			non-indigenous								Animalia	Chordata	Actinopterygii	Perciformes	Scatophagidae
Schizoporella japonica Ortmann, 1890							non-indigenous	non-indigenous			Animalia	Bryozoa	Gymnolaemata	Cheilostomatida	Schizoporellidae
Schizoporella pungens Canu & Bassler, 1928										non-indigenous	Animalia	Bryozoa	Gymnolaemata	Cheilostomatida	Schizoporellidae
Scinaia acuta M.J.Wynne, 2005										non-indigenous	Plantae	Rhodophyta	Florideophyceae	Nemaliales	Scinaiaceae
Scolionema suvaense (Agassiz & Mayer, 1899)					non-indigenous						Animalia	Cnidaria	Hydrozoa	Limnomedusae	Olindiidae
Scomberomorus commerson (Lacepède, 1800)		non-indigenous									Animalia	Chordata	Actinopterygii	Perciformes	Scombridae
Scruparia ambigua (d'Orbigny, 1841)										non-indigenous	Animalia	Bryozoa	Gymnolaemata	Cheilostomatida	Scrupariidae
Scyllarus caparti Holthuis, 1952				non-indigenous							Animalia	Arthropoda	Malacostraca	Decapoda	Scyllaridae
Scytosiphon dotyi M.J.Wynne, 1969				non-indigenous	non-indigenous	non-indigenous		non-indigenous			Chromista	Ochrophyta	Phaeophyceae	Ectocarpales	Scytosiphonaceae
Sebastapistes strongia (Cuvier, 1829)		non-indigenous									Animalia	Chordata	Actinopterygii	Scorpaeniformes	Scorpaenidae
Sebastes schlegelii Hilgendorf, 1880								non-indigenous			Animalia	Chordata	Actinopterygii	Scorpaeniformes	Sebastidae
Sepioteuthis lessoniana Férussac [in Lesson], 1831		non-indigenous									Animalia	Mollusca	Cephalopoda	Myopsida	Loliginidae
Septifer cumingii Récluz, 1848		non-indigenous									Animalia	Mollusca	Bivalvia	Mytilida	Mytilidae
Sertularia marginata (Kirchenpauer, 1864)		non-indigenous									Animalia	Cnidaria	Hydrozoa	Leptothecata	Sertulariidae
Sigambra parva (Day, 1963)		non-indigenous	non-indigenous			non-indigenous					Animalia	Annelida	Polychaeta	Phyllodocida	Pilargidae
Siganus luridus (Rüppell, 1829)		non-indigenous	non-indigenous	non-indigenous	non-indigenous						Animalia	Chordata	Actinopterygii	Perciformes	Siganidae
Siganus rivulatus Forsskål & Niebuhr, 1775		non-indigenous	non-indigenous	non-indigenous							Animalia	Chordata	Actinopterygii	Perciformes	Siganidae
Sillago suezensis Golani, Fricke & Tikochinski, 2013		non-indigenous									Animalia	Chordata	Actinopterygii	Perciformes	Sillaginidae
Sinelobus vanhaareni Bamber, 2014								non-indigenous	non-indigenous		Animalia	Arthropoda	Malacostraca	Tanaidacea	Tanaididae
Sinophysis canaliculata J.-P.Quod, L.Ten-Hage, J.Turquet, G.Mascarell & A.Couté, 1999		non-indigenous									Chromista	Myzozoa	Dinophyceae	Dinophysiales	Dinophysiaceae
Skeletonema tropicum Cleve, 1900					non-indigenous						Chromista	Ochrophyta	Bacillariophyceae	Thalassiosirales	Skeletonemaceae
Smaragdia souverbiana (Montrouzier in Souverbie & Montrouzier, 1863)		non-indigenous									Animalia	Mollusca	Gastropoda	Cycloneritida	Neritidae
Smittoidea prolifica Osburn, 1952								non-indigenous			Animalia	Bryozoa	Gymnolaemata	Cheilostomatida	Smittinidae
Solieria chordalis (C.Agardh) J.Agardh, 1842						non-indigenous	non-indigenous	non-indigenous			Plantae	Rhodophyta	Florideophyceae	Gigartinales	Solieriaceae
Solieria filiformis (Kützing) P.W.Gabrielson, 1985			non-indigenous	non-indigenous	non-indigenous		non-indigenous				Plantae	Rhodophyta	Florideophyceae	Gigartinales	Solieriaceae
Sorites variabilis Lacroix, 1941		non-indigenous			non-indigenous						Chromista	Foraminifera	Tubothalamea	Miliolida	Soritidae
Spartina versicolor						non-indigenous					Plantae	Tracheophyta	Magnoliopsida	Poales	Poaceae
Spartina alterniflora Loisel.						non-indigenous	non-indigenous	non-indigenous			Plantae	Tracheophyta	Magnoliopsida	Poales	Poaceae
Spartina maritima (Curt.) Fernald							non-indigenous	non-indigenous			Plantae	Tracheophyta	Magnoliopsida	Poales	Poaceae
Spartina pectinata Link								non-indigenous			Plantae	Tracheophyta	Magnoliopsida	Poales	Poaceae
Spartina townsendii H. & J. Groves							non-indigenous	non-indigenous			Plantae	Tracheophyta	Magnoliopsida	Poales	Poaceae
Spartina townsendii var. anglica C.E. Hubbard						non-indigenous	non-indigenous	non-indigenous	non-indigenous		Plantae	Tracheophyta	Magnoliopsida	Poales	Poaceae
Sparus aurata Linnaeus, 1758										non-indigenous	Animalia	Chordata	Actinopterygii	Perciformes	Sparidae
Spermothamnion cymosum (Harvey) De Toni, 1903				non-indigenous							Plantae	Rhodophyta	Florideophyceae	Ceramiales	Wrangeliaceae
Sphaeroma walkeri Stebbing, 1905	non-indigenous				non-indigenous						Animalia	Arthropoda	Malacostraca	Isopoda	Sphaeromatidae
Sphaerotrichia firma (E.S.Gepp) A.D.Zinova, 1958					non-indigenous						Chromista	Ochrophyta	Phaeophyceae	Ectocarpales	Chordariaceae
Sphyraena pinguis Gunther, 1874		non-indigenous	non-indigenous	non-indigenous							Animalia	Chordata	Actinopterygii	Perciformes	Sphyraenidae
Sphyraena flavicauda Rüppell, 1838		non-indigenous									Animalia	Chordata	Actinopterygii	Perciformes	Sphyraenidae
Spirobranchus tetraceros (Schmarda, 1861)		non-indigenous									Animalia	Annelida	Polychaeta	Sabellida	Serpulidae
Spiroloculina antillarum d'Orbigny, 1839		non-indigenous									Chromista	Foraminifera	Tubothalamea	Miliolida	Spiroloculinidae
Spirorbis (Spirorbis) marioni Caullery & Mesnil, 1897		non-indigenous	non-indigenous		non-indigenous					non-indigenous	Animalia	Annelida	Polychaeta	Sabellida	Serpulidae
Spondylus spinosus Schreibers, 1793		non-indigenous									Animalia	Mollusca	Bivalvia	Pectinida	Spondylidae
Spongoclonium caribaeum (Børgesen) M.J.Wynne, 2005					non-indigenous	non-indigenous	non-indigenous	non-indigenous		non-indigenous	Plantae	Rhodophyta	Florideophyceae	Ceramiales	Ceramiaceae
Stenothoe georgiana Bynum & Fox, 1977					non-indigenous						Animalia	Arthropoda	Malacostraca	Amphipoda	Stenothoidae
Stephanolepis diaspros Fraser-Brunner, 1940		non-indigenous	non-indigenous	non-indigenous	non-indigenous						Animalia	Chordata	Actinopterygii	Tetraodontiformes	Monacanthidae
Sternaspis scutata (Ranzani, 1817)							non-indigenous				Animalia	Annelida	Polychaeta	Terebellida	Sternaspidae
Sternodromia spinirostris (Miers, 1881)			non-indigenous								Animalia	Arthropoda	Malacostraca	Decapoda	Dromiidae
Steromphala adansonii (Payraudeau, 1826)						non-indigenous					Animalia	Mollusca	Gastropoda	Trochida	Trochidae
Steromphala cineraria (Linnaeus, 1758)			non-indigenous					non-indigenous			Animalia	Mollusca	Gastropoda	Trochida	Trochidae
Sticteulima lentiginosa (A. Adams, 1861)		non-indigenous									Animalia	Mollusca	Gastropoda	Littorinimorpha	Eulimidae
Stomatella sp.			non-indigenous								Animalia	Mollusca	Gastropoda	Trochida	Trochidae
Streblosoma comatus (Grube, 1859)				non-indigenous	non-indigenous						Animalia	Annelida	Polychaeta	Terebellida	Terebellidae
Streblospio benedicti Webster, 1879						non-indigenous	non-indigenous	non-indigenous			Animalia	Annelida	Polychaeta	Spionida	Spionidae
Streblospio gynobranchiata Rice & Levin, 1998	non-indigenous										Animalia	Annelida	Polychaeta	Spionida	Spionidae
Styela canopus (Savigny, 1816)										non-indigenous	Animalia	Chordata	Ascidiacea	Stolidobranchia	Styelidae
Styela clava Herdman, 1881	non-indigenous				non-indigenous	non-indigenous	non-indigenous	non-indigenous			Animalia	Chordata	Ascidiacea	Stolidobranchia	Styelidae
Styela plicata (Lesueur, 1823)			non-indigenous	non-indigenous	non-indigenous	non-indigenous				non-indigenous	Animalia	Chordata	Ascidiacea	Stolidobranchia	Styelidae
Stypopodium schimperi (Kützing) M.Verlaque & Boudouresque, 1991		non-indigenous	non-indigenous							non-indigenous	Chromista	Ochrophyta	Phaeophyceae	Dictyotales	Dictyotaceae
Suberites massa Nardo, 1847								non-indigenous			Animalia	Porifera	Demospongiae	Suberitida	Suberitidae
Syllidia armata Quatrefages, 1866								non-indigenous			Animalia	Annelida	Polychaeta	Phyllodocida	Hesionidae
Syllis gracilis Grube 1840								non-indigenous			Animalia	Annelida	Polychaeta	Phyllodocida	Syllidae
Syllis hyllebergi (Licher, 1999)			non-indigenous								Animalia	Annelida	Polychaeta	Phyllodocida	Syllidae
Syllis pectinans Haswell, 1920						non-indigenous					Animalia	Annelida	Polychaeta	Phyllodocida	Syllidae
Symphyocladia marchantioides (Harvey) Falkenberg, 1897					non-indigenous	non-indigenous				non-indigenous	Plantae	Rhodophyta	Florideophyceae	Ceramiales	Rhodomelaceae
Synagrops japonicus (Döderlein, 1883)					non-indigenous						Animalia	Chordata	Actinopterygii	Perciformes	Acropomatidae
Synaptula reciprocans (Forsskål, 1775)		non-indigenous									Animalia	Echinodermata	Holothuroidea	Apodida	Synaptidae
Synidotea laticauda Benedict, 1897						non-indigenous		non-indigenous			Animalia	Arthropoda	Malacostraca	Isopoda	Idoteidae
Syphonota geographica (A. Adams & Reeve, 1850)			non-indigenous								Animalia	Mollusca	Gastropoda	Aplysiida	Aplysiidae
Syrnola fasciata Jickeli, 1882		non-indigenous									Animalia	Mollusca	Gastropoda		Pyramidellidae
Takayama tasmanica de Salas, Bolch & Hallegraeff, 2003						non-indigenous		non-indigenous			Chromista	Myzozoa	Dinophyceae	Gymnodiniales	Brachidiniaceae
Telmatogeton japonicus Tokunaga, 1933							non-indigenous	non-indigenous	non-indigenous		Animalia	Arthropoda	Insecta	Diptera	Chironomidae
Terapon theraps Cuvier, 1829		non-indigenous		non-indigenous							Animalia	Chordata	Actinopterygii	Perciformes	Terapontidae
Terebella ehrenbergi Gravier, 1906					non-indigenous						Animalia	Annelida	Polychaeta	Terebellida	Terebellidae
Terebella lapidaria Linnaeus, 1767							non-indigenous	non-indigenous			Animalia	Annelida	Polychaeta	Terebellida	Terebellidae
Thalamita gloriensis Crosnier, 1962					non-indigenous						Animalia	Arthropoda	Malacostraca	Decapoda	Portunidae
Thalamita poissonii (Audouin, 1826)		non-indigenous	non-indigenous								Animalia	Arthropoda	Malacostraca	Decapoda	Portunidae
Thalassiosira hendeyi Hasle & G.Fryxell, 1977								non-indigenous			Chromista	Ochrophyta	Bacillariophyceae	Thalassiosirales	Thalassiosiraceae
Thalassiosira tealata Takano, 1980								non-indigenous			Chromista	Ochrophyta	Bacillariophyceae	Thalassiosirales	Thalassiosiraceae
Theora lubrica Gould, 1861					non-indigenous	non-indigenous					Animalia	Mollusca	Bivalvia	Cardiida	Semelidae
Tonicia atrata (G.B. Sowerby II, 1840)						non-indigenous					Animalia	Mollusca	Polyplacophora	Chitonida	Chitonidae
Tonna pennata (Mörch, 1853)										non-indigenous	Animalia	Mollusca	Gastropoda	Littorinimorpha	Tonnidae
Torquigener flavimaculosus Hardy & Randall, 1983		non-indigenous									Animalia	Chordata	Actinopterygii	Tetraodontiformes	Tetraodontidae
Trachysalambria palaestinensis (Steinitz, 1932)		non-indigenous									Animalia	Arthropoda	Malacostraca	Decapoda	Penaeidae
Tremoctopus gracilis (Souleyet, 1852)				non-indigenous	non-indigenous						Animalia	Mollusca	Cephalopoda	Octopoda	Tremoctopodidae
Tricellaria inopinata d'Hondt & Occhipinti Ambrogi, 1985				non-indigenous	non-indigenous	non-indigenous	non-indigenous	non-indigenous			Animalia	Bryozoa	Gymnolaemata	Cheilostomatida	Candidae
Triconia hawii (Böttger-Schnack & Boxshall, 1990)					non-indigenous						Animalia	Arthropoda	Hexanauplia	Cyclopoida	Oncaeidae
Triconia rufa (Boxshall & Böttger, 1987)					non-indigenous						Animalia	Arthropoda	Hexanauplia	Cyclopoida	Oncaeidae
Triconia umerus (Böttger-Schnack & Boxshall, 1990)					non-indigenous						Animalia	Arthropoda	Hexanauplia	Cyclopoida	Oncaeidae
Trieres mobiliensis (J.W.Bailey) Ashworth & Theriot, 2013								non-indigenous			Chromista	Ochrophyta	Bacillariophyceae	Triceratiales	Triceratiaceae
Trieres regia (M.Schultze) M.P.Ashworth & E.C.Theriot, 2013								non-indigenous			Chromista	Ochrophyta	Bacillariophyceae	Triceratiales	Triceratiaceae
Trinectes maculatus (Bloch & Schneider, 1801)								non-indigenous			Animalia	Chordata	Actinopterygii	Pleuronectiformes	Achiridae
Tripos arietinus (Cleve) F.Gómez, 2013								non-indigenous			Chromista	Myzozoa	Dinophyceae	Gonyaulacales	Ceratiaceae
Tripos macroceros (Ehrenberg) F.Gómez, 2013								non-indigenous			Chromista	Myzozoa	Dinophyceae	Gonyaulacales	Ceratiaceae
Tritia neritea (Linnaeus, 1758)						non-indigenous		non-indigenous			Animalia	Mollusca	Gastropoda	Neogastropoda	Nassariidae
Trochus erithreus Brocchi, 1821		non-indigenous									Animalia	Mollusca	Gastropoda	Trochida	Trochidae
Truncatella subcylindrica (Linnaeus, 1767)										non-indigenous	Animalia	Mollusca	Gastropoda	Littorinimorpha	Truncatellidae
Tubularia indivisa Linnaeus, 1758										non-indigenous	Animalia	Cnidaria	Hydrozoa	Anthoathecata	Tubulariidae
Turbonilla edgarii (Melvill, 1896)		non-indigenous									Animalia	Mollusca	Gastropoda		Pyramidellidae
Tylerius spinosissimus (Regan, 1908)		non-indigenous									Animalia	Chordata	Actinopterygii	Tetraodontiformes	Tetraodontidae
Tylosurus crocodilus crocodilus (Péron & Lesueur, 1821)		non-indigenous									Animalia	Chordata	Actinopterygii	Beloniformes	Belonidae
Ulva australis Areschoug, 1854				non-indigenous	non-indigenous	non-indigenous		non-indigenous			Plantae	Chlorophyta	Ulvophyceae	Ulvales	Ulvaceae
Ulva californica Wille, 1899				non-indigenous			non-indigenous	non-indigenous			Plantae	Chlorophyta	Ulvophyceae	Ulvales	Ulvaceae
Ulva lactuca Linnaeus, 1753					non-indigenous						Plantae	Chlorophyta	Ulvophyceae	Ulvales	Ulvaceae
Ulva ohnoi M.Hiraoka & S.Shimada, 2004			non-indigenous								Plantae	Chlorophyta	Ulvophyceae	Ulvales	Ulvaceae
Ulvaria obscura (Kützing) P.Gayral ex C.Bliding, 1969				non-indigenous	non-indigenous	non-indigenous	non-indigenous				Plantae	Chlorophyta	Ulvophyceae	Ulvales	Ulvaceae
Undaria pinnatifida (Harvey) Suringar, 1873			non-indigenous	non-indigenous	non-indigenous	non-indigenous	non-indigenous	non-indigenous			Chromista	Ochrophyta	Phaeophyceae	Laminariales	Alariaceae
Undella hadai Balech, 1962				non-indigenous							Chromista	Ciliophora	Oligotrichea	Choreotrichida	Undellidae
Upeneus moluccensis (Bleeker, 1855)		non-indigenous	non-indigenous								Animalia	Chordata	Actinopterygii	Perciformes	Mullidae
Upeneus pori Ben-Tuvia & Golani, 1989		non-indigenous									Animalia	Chordata	Actinopterygii	Perciformes	Mullidae
Uronema marinum Womersley				non-indigenous							Plantae	Chlorophyta	Chlorophyceae	Chaetophorales	Uronemataceae
Urosalpinx cinerea (Say, 1822)						non-indigenous		non-indigenous			Animalia	Mollusca	Gastropoda	Neogastropoda	Muricidae
Vallicula multiformis Rankin, 1956										non-indigenous	Animalia	Ctenophora	Tentaculata	Platyctenida	Coeloplanidae
Virididentula dentata (Lamouroux, 1816)										non-indigenous	Animalia	Bryozoa	Gymnolaemata	Cheilostomatida	Bugulidae
Watersipora subatra (Ortmann, 1890)							non-indigenous	non-indigenous			Animalia	Bryozoa	Gymnolaemata	Cheilostomatida	Watersiporidae
Womersleyella setacea (Hollenberg) R.E.Norris, 1992		non-indigenous	non-indigenous	non-indigenous	non-indigenous						Plantae	Rhodophyta	Florideophyceae	Ceramiales	Rhodomelaceae
Xenostrobus securis (Lamarck, 1819)				non-indigenous	non-indigenous	non-indigenous					Animalia	Mollusca	Bivalvia	Mytilida	Mytilidae
Zafra savignyi (Moazzo, 1939)		non-indigenous									Animalia	Mollusca	Gastropoda	Neogastropoda	Columbellidae
Zafra selasphora (Melvill & Standen, 1901)		non-indigenous									Animalia	Mollusca	Gastropoda	Neogastropoda	Columbellidae

## Sheet: Black Sea
Black Sea non-indigenous species
Acartia (Acanthacartia) tonsa Dana, 1849
Alexandrium catenella (Whedon & Kofoid) Balech, 1985
Alexandrium monilatum (J.F.Howell) Balech, 1995
Alexandrium ostenfeldii (Paulsen) Balech & Tangen, 1985
Amphibalanus eburneus (Gould, 1841)
Anadara kagoshimensis (Tokunaga, 1906)
Apedinella radians (Lohmann) P.H.Campbell, 1973
Arcuatula senhousia (Benson, 1842)
Beroe ovata Bruguière, 1789
Callinectes sapidus Rathbun, 1896
Chaetoceros peruvianus Brightwell
Corambe obscura (A. E. Verrill, 1870)
Crassostrea virginica (Gmelin, 1791)
Desmarestia viridis (O.F.Müller) J.V.Lamouroux, 1813
Diadumene lineata (Verrill, 1869)
Dyspanopeus sayi (Smith, 1869)
Eriocheir sinensis H. Milne Edwards, 1853
Eurypanopeus depressus (Smith, 1869)
Eutintinnus lusus-undae (Entz, 1885)
Ficopomatus enigmaticus (Fauvel, 1923)
Garveia franciscana (Torrey, 1902)
Hemigrapsus sanguineus (De Haan, 1835)
Hydroides elegans (Haswell, 1883) [nomen protectum]
Magallana gigas (Thunberg, 1793)
Mnemiopsis leidyi A. Agassiz, 1865
Mya arenaria Linnaeus, 1758
Navicula finmarchica (Cleve & Grunow) Cleve, 1895
Neptunea arthritica (Valenciennes, 1858)
Oithona davisae Ferrari F.D. & Orsi, 1984
Palaemon macrodactylus Rathbun, 1902
Planiliza haematocheila (Temminck & Schlegel, 1845)
Polydora cornuta Bosc, 1802
Potamopyrgus antipodarum (Gray, 1843)
Protoperidinium quinquecorne (Abé, 1927) Balech, 1974
Pteria hirundo (Linnaeus, 1758)
Punctaria tenuissima (C.Agardh) Greville, 1830
Pylaiella littoralis (Linnaeus) Kjellman, 1872
Rapana venosa (Valenciennes, 1846)
Rhithropanopeus harrisii (Gould, 1841)
Ruditapes philippinarum (Adams & Reeve, 1850)
Sphaeroma walkeri Stebbing, 1905
Streblospio gynobranchiata Rice & Levin, 1998
Styela clava Herdman, 1881

## Sheet: Aegean-Levantine
Aegean - Levantine Sea non-indigenous species
Acanthurus coeruleus Bloch & Schneider, 1801
Acteocina mucronata (Philippi, 1849)
Alepes djedaba (Forsskål, 1775)
Alpheus rapacida de Man, 1908
Amathia verticillata (delle Chiaje, 1822)
Amphibalanus eburneus (Gould, 1841)
Amphistegina lobifera Larsen, 1976
Anadara transversa (Say, 1822)
Apanthura sandalensis Stebbing, 1900
Apogonichthyoides pharaonis (Bellotti, 1874)
Aquilonastra burtoni (Gray, 1840)
Arietellus pavoninus Sars G.O., 1905
Ascidiella aspersa (Müller, 1776)
Asparagopsis armata Harvey, 1855
Asparagopsis taxiformis (Delile) Trevisan de Saint-Léon, 1845
Atergatis roseus (Rüppell, 1830)
Atherinomorus forskalii (Rüppell, 1838)
Balanus trigonus Darwin, 1854
Beroe ovata Bruguière, 1789
Biuve fulvipunctata (Baba, 1938)
Botryocladia madagascariensis G.Feldmann, 1945
Brachidontes pharaonis (P. Fischer, 1870)
Branchiomma luctuosum (Grube, 1870)
Bulla arabica Malaquias & Reid, 2008
Calanopia elliptica (Dana, 1849)
Calappa pelii Herklots, 1851
Callinectes sapidus Rathbun, 1896
Callionymus filamentosus Valenciennes, 1837
Carupa tenuipes Dana, 1852
Cassiopea andromeda (Forsskål, 1775)
Caulerpa cylindracea Sonder, 1845
Caulerpa lamourouxii (Turner) C.Agardh, 1817
Caulerpa taxifolia var. distichophylla (Sonder) Verlaque, Huisman & Procaccini, 2013
Caulleriella viridis (Langerhans, 1881)
Centropages furcatus (Dana, 1849)
Ceramium bisporum D.L.Ballantine, 1990
Ceratonereis mirabilis Kinberg, 1865
Cerithidium perparvulum (R. B. Watson, 1886)
Cerithiopsis pulvis (Issel, 1869)
Cerithiopsis tenthrenois (Melvill, 1896)
Cerithium scabridum Philippi, 1848
Chaetozone corona Berkeley & Berkeley, 1941
Chama asperella Lamarck, 1819
Chama pacifica Broderip, 1835
Charybdis (Charybdis) hellerii (A. Milne-Edwards, 1867)
Charybdis (Goniohellenus) longicollis Leene, 1938
Cingulina isseli (Tryon, 1886)
Cladophora patentiramea (Montagne) Kützing, 1849
Clementia papyracea (Gmelin, 1791)
Clytia linearis (Thorneley, 1900)
Codium fragile (Suringar) Hariot, 1889
Coleusia signata (Paul'son, 1875)
Colpomenia peregrina Sauvageau
Conomurex persicus (Swainson, 1821)
Coryphellina rubrolineata O'Donoghue, 1929
Coscinospira hemprichii Ehrenberg, 1839
Crepidacantha poissonii (Audouin, 1826)
Crepidula fornicata (Linnaeus, 1758)
Crisularia serrata (Lamarck, 1816)
Cutleria multifida (Turner) Greville, 1830
Cycloscala hyalina (G. B. Sowerby II, 1844)
Dendostrea folium (Linnaeus, 1758)
Desdemona ornata Banse, 1957
Diadema setosum (Leske, 1778)
Diplosoma listerianum (Milne Edwards, 1841)
Dodecaceria capensis Day, 1961
Dussumieria elopsoides Bleeker, 1849
Equulites klunzingeri (Steindachner, 1898)
Ergalatax junionae Houart, 2008
Erugosquilla massavensis (Kossmann, 1880)
Etrumeus golanii DiBattista, Randall & Bowen, 2012
Eurythoe complanata (Pallas, 1766)
Eusyllis kupfferi Langerhans, 1879
Ficopomatus enigmaticus (Fauvel, 1923)
Finella pupoides A. Adams, 1860
Fistularia commersonii Rüppell, 1838
Fulvia fragilis (Forsskål in Niebuhr, 1775)
Gafrarium savignyi (Jonas, 1846)
Glycinde bonhourei Gravier, 1904
Goniobranchus annulatus (Eliot, 1904)
Gonioinfradens paucidentatus (A. Milne Edwards, 1861)
Halophila stipulacea (Forsskål) Ascherson, 1867
Hamimaera hamigera (Haswell, 1879)
Haminoea cyanomarginata Heller & Thompson, 1983
Hemiramphus far (Forsskål, 1775)
Herdmania momus (Savigny, 1816)
Heterostegina depressa d'Orbigny, 1826
Hippopodina feegeensis (Busk, 1884)
Hydroides elegans (Haswell, 1883) [nomen protectum]
Hydroides heterocera (Grube, 1868)
Hypnea anastomosans Papenfuss, Lipkin & P.C.Silva, 2002
Hypnea cornuta (Kützing) J.Agardh, 1851
Hypnea spinella (C.Agardh) Kützing, 1847
Hypnea valentiae (Turner) Montagne, 1841
Hypselodoris infucata (Rüppell & Leuckart, 1830)
Indothais lacera (Born, 1778)
Ixa monodi Holthuis & Gottlieb, 1956
Karenia mikimotoi (Miyake & Kominami ex Oda) Gert Hansen & Ø.Moestrup, 2000
Lagocephalus guentheri Miranda Ribeiro, 1915
Lagocephalus sceleratus (Gmelin, 1789)
Lagocephalus suezensis Clark & Gohar, 1953
Laurencia caduciramulosa Masuda & Kawaguchi, 1997
Leiocapitellides analis Hartmann-Schröder, 1960
Lepidonotus tenuisetosus (Gravier, 1902)
Leucotina natalensis E. A. Smith, 1910
Linopherus canariensis Langerhans, 1881
Loimia medusa (Savigny, 1822)
Lophocladia lallemandii (Montagne) F.Schmitz, 1893
Lutjanus sebae (Cuvier, 1816)
Lysidice collaris Grube, 1870
Macrophthalmus (Macrophthalmus) indicus Davie, 2012
Magallana gigas (Thunberg, 1793)
Malleus regula (Forsskål in Niebuhr, 1775)
Mediomastus capensis Day, 1961
Megabalanus tintinnabulum (Linnaeus, 1758)
Melanothamnus harveyi (Bailey) Díaz-Tapia & Maggs, 2017
Melibe viridis (Kelaart, 1858)
Metapenaeopsis aegyptia Galil & Golani, 1990
Metapenaeopsis mogiensis consobrina (Nobili, 1904)
Metapenaeus monoceros (Fabricius, 1798)
Metaxia bacillum (Issel, 1869)
Miliolinella fichteliana (d'Orbigny, 1839)
Mnemiopsis leidyi A. Agassiz, 1865
Mnestia girardi (Audouin, 1826)
Mya arenaria Linnaeus, 1758
Myra subgranulata Kossmann, 1877
Neanthes agulhana (Day, 1963)
Nerita sanguinolenta Menke, 1829
Notomastus aberans Day, 1957
Notomastus mossambicus (Thomassin, 1970)
Ophiactis macrolepidota Marktanner-Turneretscher, 1887
Ophiactis savignyi (Müller & Troschel, 1842)
Oxyurichthys papuensis (Valenciennes, 1837)
Padina boryana Thivy, 1966
Paracartia grani Sars G.O., 1904
Paracerceis sculpta (Holmes, 1904)
Paradella dianae (Menzies, 1962)
Paratapes textilis (Gmelin, 1791)
Parexocoetus mento (Valenciennes, 1847)
Parvocalanus crassirostris (Dahl F., 1894)
Pegidia lacunata McCulloch, 1977
Pempheris rhomboidea Kossmann & Räuber, 1877
Penaeus pulchricaudatus Stebbing, 1914
Percnon gibbesi (H. Milne Edwards, 1853)
Petricolaria pholadiformis (Lamarck, 1818)
Petroscirtes ancylodon Rüppell, 1835
Phallusia nigra Savigny, 1816
Phascolosoma (Phascolosoma) scolops (Selenka & de Man, 1883)
Pilumnopeus vauquelini (Audouin, 1826)
Pinctada imbricata radiata (Leach, 1814)
Pista unibranchia Day, 1963
Planiliza haematocheila (Temminck & Schlegel, 1845)
Planogypsina acervalis (Brady, 1884)
Polycirrus twisti Potts, 1928
Polydora cornuta Bosc, 1802
Portunus segnis (Forskål, 1775)
Prionospio pulchra Imajima, 1990
Prorocentrum borbonicum L.Ten-Hage, J.Turquet, J.-P.Quod, S.Puiseux-Dao & A.Couté, 2000
Prorocentrum emarginatum Y.Fukuyo, 1981
Prorocentrum levis M.A.Faust, Kibler, Vandersea, P.A.Tester & Litaker, 2008
Prosphaerosyllis longipapillata (Hartmann-Schröder, 1979)
Protodorvillea biarticulata Day, 1963
Psammacoma gubernaculum (Hanley, 1844)
Pseudochattonella verruculosa (Y.Hara & M.Chihara) S.Tanabe-Hosoi, D.Honda, S.Fukaya, Y.Inagaki & Y.Sako, 2007
Pseudolachlanella slitella Langer, 1992
Pseudonereis anomala Gravier, 1899
Pseudopolydora paucibranchiata (Okuda, 1937)
Pteragogus trispilus Randall, 2013
Pterois miles (Bennett, 1828)
Purpuradusta gracilis notata (Gill, 1858)
Pylaiella littoralis (Linnaeus) Kjellman, 1872
Pyrgulina pupaeformis (Souverbie, 1865)
Pyrunculus fourierii (Audouin, 1826)
Rapana venosa (Valenciennes, 1846)
Rhinoclavis kochi (Philippi, 1848)
Rhopilema nomadica Galil, 1990
Rissoina bertholleti Issel, 1869
Sarconema scinaioides Børgesen, 1934
Sargocentron rubrum (Forsskål, 1775)
Saurida lessepsianus Russell, Golani & Tikochinski, 2015
Scarus ghobban Forsskål, 1775
Scomberomorus commerson (Lacepède, 1800)
Sebastapistes strongia (Cuvier, 1829)
Sepioteuthis lessoniana Férussac [in Lesson], 1831
Septifer cumingii Récluz, 1848
Sertularia marginata (Kirchenpauer, 1864)
Sigambra parva (Day, 1963)
Siganus luridus (Rüppell, 1829)
Siganus rivulatus Forsskål & Niebuhr, 1775
Sillago suezensis Golani, Fricke & Tikochinski, 2013
Sinophysis canaliculata J.-P.Quod, L.Ten-Hage, J.Turquet, G.Mascarell & A.Couté, 1999
Smaragdia souverbiana (Montrouzier in Souverbie & Montrouzier, 1863)
Sorites variabilis Lacroix, 1941
Sphyraena pinguis Gunther, 1874
Sphyraena flavicauda Rüppell, 1838
Spirobranchus tetraceros (Schmarda, 1861)
Spiroloculina antillarum d'Orbigny, 1839
Spirorbis (Spirorbis) marioni Caullery & Mesnil, 1897
Spondylus spinosus Schreibers, 1793
Stephanolepis diaspros Fraser-Brunner, 1940
Sticteulima lentiginosa (A. Adams, 1861)
Stypopodium schimperi (Kützing) M.Verlaque & Boudouresque, 1991
Synaptula reciprocans (Forsskål, 1775)
Syrnola fasciata Jickeli, 1882
Terapon theraps Cuvier, 1829
Thalamita poissonii (Audouin, 1826)
Torquigener flavimaculosus Hardy & Randall, 1983
Trachysalambria palaestinensis (Steinitz, 1932)
Trochus erithreus Brocchi, 1821
Turbonilla edgarii (Melvill, 1896)
Tylerius spinosissimus (Regan, 1908)
Tylosurus crocodilus crocodilus (Péron & Lesueur, 1821)
Upeneus moluccensis (Bleeker, 1855)
Upeneus pori Ben-Tuvia & Golani, 1989
Womersleyella setacea (Hollenberg) R.E.Norris, 1992
Zafra savignyi (Moazzo, 1939)
Zafra selasphora (Melvill & Standen, 1901)

## Sheet: Ionian-Central MED
Ionian Sea and the Central Mediterranean Sea non-indigenous species
Acartia (Acanthacartia) tonsa Dana, 1849
Acrothamnion preissii (Sonder) E.M.Wollaston, 1968
Agardhiella subulata (C.Agardh) Kraft & M.J.Wynne, 1979
Alepes djedaba (Forsskål, 1775)
Alexandrium catenella (Whedon & Kofoid) Balech, 1985
Amathia verticillata (delle Chiaje, 1822)
Amphibalanus eburneus (Gould, 1841)
Amphistegina cf. papillosa Said, 1949
Amphistegina lessonii d'Orbigny in Guérin-Méneville, 1832
Amphistegina lobifera Larsen, 1976
Anadara kagoshimensis (Tokunaga, 1906)
Anadara transversa (Say, 1822)
Anteaeolidiella lurana (Ev. Marcus & Er. Marcus, 1967)
Antithamnion amphigeneum A.J.K.Millar, 1990
Apionsoma (Apionsoma) misakianum (Ikeda, 1904)
Arbopercula tenella (Hincks, 1880)
Arcuatula senhousia (Benson, 1842)
Ascophyllum nodosum (Linnaeus) Le Jolis, 1863
Asparagopsis armata Harvey, 1855
Asparagopsis taxiformis (Delile) Trevisan de Saint-Léon, 1845
Atactodea striata (Gmelin, 1791)
Balanus trigonus Darwin, 1854
Biuve fulvipunctata (Baba, 1938)
Bonnemaisonia hamifera Hariot, 1891
Botryocladia madagascariensis G.Feldmann, 1945
Brachidontes pharaonis (P. Fischer, 1870)
Branchiomma boholense (Grube, 1878)
Branchiomma luctuosum (Grube, 1870)
Calappa pelii Herklots, 1851
Callinectes sapidus Rathbun, 1896
Callionymus filamentosus Valenciennes, 1837
Caprella scaura Templeton, 1836
Cassiopea andromeda (Forsskål, 1775)
Caulerpa cylindracea Sonder, 1845
Caulerpa lamourouxii (Turner) C.Agardh, 1817
Caulerpa taxifolia (M.Vahl) C.Agardh, 1817
Caulerpa taxifolia var. distichophylla (Sonder) Verlaque, Huisman & Procaccini, 2013
Celleporaria aperta (Hincks, 1882)
Celleporaria brunnea (Hincks, 1884)
Celleporaria pilaefera (Canu & Bassler, 1929)
Cephalopholis hemistiktos (Rüppell, 1830)
Cephalopholis taeniops (Valenciennes, 1828)
Cerithium scabridum Philippi, 1848
Chaetozone corona Berkeley & Berkeley, 1941
Chondria polyrhiza F.S.Collins & Hervey, 1917
Chondria pygmaea Garbary & Vandermeulen, 1990
Cladosiphon zosterae (J.Agardh) Kylin, 1940
Clavelina oblonga Herdman, 1880
Clytia hummelincki (Leloup, 1935)
Clytia linearis (Thorneley, 1900)
Codium fragile (Suringar) Hariot, 1889
Colpomenia peregrina Sauvageau
Conomurex persicus (Swainson, 1821)
Crepidacantha poissonii (Audouin, 1826)
Crepidula fornicata (Linnaeus, 1758)
Cutleria multifida (Turner) Greville, 1830
Diopatra hupferiana hupferiana (Augener, 1918)
Diopatra hupferiana monroi (Day, 1957)
Dispio magna (Day, 1955)
Distaplia bermudensis Van Name, 1902
Dodecaceria capensis Day, 1961
Dyspanopeus sayi (Smith, 1869)
Elates ransonnettii (Steindachner, 1876)
Epinephelus malabaricus (Bloch & Schneider, 1801)
Etrumeus golanii DiBattista, Randall & Bowen, 2012
Eucidaris tribuloides (Lamarck, 1816)
Eudendrium carneum Clarke, 1882
Eudendrium merulum Watson, 1985
Eurythoe laevisetis Fauvel, 1914
Ficopomatus enigmaticus (Fauvel, 1923)
Fistularia commersonii Rüppell, 1838
Fulvia fragilis (Forsskål in Niebuhr, 1775)
Grateloupia minima P.L.Crouan & H.M.Crouan, 1867
Grateloupia turuturu Yamada, 1941
Griffithsia corallinoides (Linnaeus) Trevisan, 1845
Halophila stipulacea (Forsskål) Ascherson, 1867
Halothrix lumbricalis (Kützing) Reinke, 1888
Haminoea cyanomarginata Heller & Thompson, 1983
Hydroides dirampha Mörch, 1863
Hydroides elegans (Haswell, 1883)
Hypnea cornuta (Kützing) J.Agardh, 1851
Hypnea spinella (C.Agardh) Kützing, 1847
Hypnea valentiae (Turner) Montagne, 1841
Lagocephalus guentheri Miranda Ribeiro, 1915
Lagocephalus sceleratus (Gmelin, 1789)
Laurencia caduciramulosa Masuda & Kawaguchi, 1997
Leathesia marina (Lyngbye) Decaisne, 1842
Leiochrides australis Augener, 1914
Leodice antennata Savigny in Lamarck, 1818
Linopherus canariensis Langerhans, 1881
Loimia medusa (Savigny, 1822)
Lophocladia lallemandii (Montagne) F.Schmitz, 1893
Lumbrinerides neogesae Miura, 1981
Lumbrineris acutiformis Gallardo, 1968
Lysidice collaris Grube, 1870
Magallana gigas (Thunberg, 1793)
Megabalanus tintinnabulum (Linnaeus, 1758)
Melanothamnus harveyi (Bailey) Díaz-Tapia & Maggs, 2017
Melibe viridis (Kelaart, 1858)
Mesanthura cfr. romulea Poore & Lew Ton, 1986
Microcosmus squamiger Michaelsen, 1927
Miliolinella fichteliana (d'Orbigny, 1839)
Mnemiopsis leidyi A. Agassiz, 1865
Neanthes agulhana (Day, 1963)
Neosiphonia paniculata (Montagne) J.N.Norris, 2014
Notocochlis gualtieriana (Récluz, 1844)
Notomastus aberans Day, 1957
Notopygos crinita Grube, 1855
Ophryotrocha diadema Åkesson, 1976
Ophryotrocha japonica Paxton & Åkesson, 2010
Oplegnathus fasciatus (Temminck & Schlegel, 1844)
Padina boergesenii Allender & Kraft, 1983
Paracerceis sculpta (Holmes, 1904)
Paraleucilla magna Klautau, Monteiro & Borojevic, 2004
Paralithodes camtschaticus (Tilesius, 1815)
Parexocoetus mento (Valenciennes, 1847)
Percnon gibbesi (H. Milne Edwards, 1853)
Phyllorhiza punctata Lendenfeld, 1884
Pileolaria berkeleyana (Rioja, 1942)
Pinctada imbricata radiata (Leach, 1814)
Pinguipes brasilianus Cuvier, 1829
Pista unibranchia Day, 1963
Platycephalus indicus (Linnaeus, 1758)
Plocamium secundatum (Kützing) Kützing, 1866
Podarkeopsis capensis (Day, 1963)
Polyandrocarpa zorritensis (Van Name, 1931)
Polycerella emertoni A. E. Verrill, 1880
Polycirrus twisti Potts, 1928
Portunus segnis (Forskål, 1775)
Protodorvillea biarticulata Day, 1963
Protodorvillea egena (Ehlers, 1913)
Pseudochattonella verruculosa (Y.Hara & M.Chihara) S.Tanabe-Hosoi, D.Honda, S.Fukaya, Y.Inagaki & Y.Sako, 2007
Pseudodiaptomus marinus Sato, 1913
Pseudonereis anomala Gravier, 1899
Pteragogus trispilus Randall, 2013
Pylaiella littoralis (Linnaeus) Kjellman, 1872
Rapana venosa (Valenciennes, 1846)
Rhopilema nomadica Galil, 1990
Ruditapes philippinarum (Adams & Reeve, 1850)
Saurida lessepsianus Russell, Golani & Tikochinski, 2015
Scatophagus argus (Linnaeus, 1766)
Sigambra parva (Day, 1963)
Siganus luridus (Rüppell, 1829)
Siganus rivulatus Forsskål & Niebuhr, 1775
Solieria filiformis (Kützing) P.W.Gabrielson, 1985
Sphyraena pinguis Gunther, 1874
Spirorbis (Spirorbis) marioni Caullery & Mesnil, 1897
Stephanolepis diaspros Fraser-Brunner, 1940
Sternodromia spinirostris (Miers, 1881)
Steromphala cineraria (Linnaeus, 1758)
Stomatella sp.
Styela plicata (Lesueur, 1823)
Stypopodium schimperi (Kützing) M.Verlaque & Boudouresque, 1991
Syllis hyllebergi (Licher, 1999)
Syphonota geographica (A. Adams & Reeve, 1850)
Thalamita poissonii (Audouin, 1826)
Ulva ohnoi M.Hiraoka & S.Shimada, 2004
Undaria pinnatifida (Harvey) Suringar, 1873
Upeneus moluccensis (Bleeker, 1855)
Womersleyella setacea (Hollenberg) R.E.Norris, 1992

## Sheet: Adriatic
Adriatic Sea non-indigenous species
Acartia (Acanthacartia) tonsa Dana, 1849
Acrothamnion preissii (Sonder) E.M.Wollaston, 1968
Agardhiella subulata (C.Agardh) Kraft & M.J.Wynne, 1979
Aglaothamnion feldmanniae Halos, 1965
Amathia verticillata (delle Chiaje, 1822)
Ammothea hilgendorfi (Böhm, 1879)
Amphibalanus eburneus (Gould, 1841)
Anadara kagoshimensis (Tokunaga, 1906)
Anadara transversa (Say, 1822)
Antithamnion hubbsii E.Y.Dawson, 1962
Arctapodema australis (Vanhöffen, 1912)
Arcuatula senhousia (Benson, 1842)
Arietellus pavoninus Sars G.O., 1905
Artemia franciscana Kellog, 1906
Asparagopsis armata Harvey, 1855
Asparagopsis taxiformis (Delile) Trevisan de Saint-Léon, 1845
Aurelia coerulea von Lendenfeld, 1884
Balanus trigonus Darwin, 1854
Bonnemaisonia hamifera Hariot, 1891
Botrylloides violaceus Oka, 1927
Botryocladia madagascariensis G.Feldmann, 1945
Botrytella parva (Takamatsu) H.S.Kim, 1996
Brachidontes pharaonis (P. Fischer, 1870)
Branchiomma luctuosum (Grube, 1870)
Callinectes danae Smith, 1869
Callinectes sapidus Rathbun, 1896
Caprella scaura Templeton, 1836
Caulerpa cylindracea Sonder, 1845
Caulerpa taxifolia (M.Vahl) C.Agardh, 1817
Celleporella carolinensis Ryland, 1979
Ceramium strobiliforme G.W.Lawson & D.M.John, 1982
Cerithium scabridum Philippi, 1848
Chaetozone corona Berkeley & Berkeley, 1941
Charybdis (Charybdis) japonica (A. Milne-Edwards, 1861)
Charybdis (Charybdis) lucifera (Fabricius, 1798)
Chondria pygmaea Garbary & Vandermeulen, 1990
Cladosiphon zosterae (J.Agardh) Kylin, 1940
Clytia hummelincki (Leloup, 1935)
Clytia linearis (Thorneley, 1900)
Codium fragile (Suringar) Hariot
Colaconema codicola (Børgesen) H.Stegenga, J.J.Bolton & R.J.Anderson, 1997
Colpomenia peregrina Sauvageau
Coscinospira hemprichii Ehrenberg, 1839
Cushmanina striatopunctata (Parker & Jones, 1865)
Cuthona perca (Er. Marcus, 1958)
Cutleria multifida (Turner) Greville
Cyclopterus lumpus Linnaeus, 1758
Dasysiphonia japonica (Yendo) H.-S.Kim, 2012
Desdemona ornata Banse, 1957
Diadumene cincta Stephenson, 1925
Diadumene lineata (Verrill, 1869)
Dictyota cyanoloma Tronholm, De Clerck, A.Gómez-Garreta & Rull Lluch in Tronholm et al.
Didemnum vexillum Kott, 2002
Dyspanopeus sayi (Smith, 1869)
Elates ransonnettii (Steindachner, 1876)
Elphidium striatopunctatum (Fichtel & Moll, 1798)
Epinephelus coioides (Hamilton, 1822)
Equulites klunzingeri (Steindachner, 1898)
Erinaceusyllis serratosetosa (Hartmann-Schröder, 1982)
Eriocheir sinensis H. Milne Edwards, 1853
Eudendrium carneum Clarke, 1882
Eudendrium merulum Watson, 1985
Fabriciola ghardaqa Banse, 1959
Ferosagitta galerita (Dallot, 1971)
Ficopomatus enigmaticus (Fauvel, 1923)
Fistularia commersonii Rüppell, 1838
Garveia franciscana (Torrey, 1902)
Godiva quadricolor (Barnard, 1927)
Gonionemus vertens A. Agassiz, 1862
Gracilaria vermiculophylla (Ohmi) Papenfuss, 1967
Grateloupia turuturu Yamada, 1941
Grateloupia yinggehaiensis H.W.Wang & R.X.Luan, 2012
Halgerda willeyi Eliot, 1904
Haliscera bigelowi Kramp, 1947
Halothrix lumbricalis (Kützing) Reinke, 1888
Haminoea japonica Pilsbry, 1895
Hemigrapsus sanguineus (De Haan, 1835)
Herbstia nitida Manning & Holthuis, 1981
Hesionura serrata (Hartmann-Schröder, 1960)
Holacanthus ciliaris (Linnaeus, 1758)
Hydroides elegans (Haswell, 1883) [nomen protectum]
Hypnea cervicornis J.Agardh, 1851
Hypnea spinella (C.Agardh) Kützing, 1847
Leathesia marina (Lyngbye) Decaisne, 1842
Leiochrides australis Augener, 1914
Littorina saxatilis (Olivi, 1792)
Lomentaria hakodatensis Yendo, 1920
Lophocladia lallemandii (Montagne) F.Schmitz, 1893
Lumbrinerides neogesae Miura, 1981
Lysidice collaris Grube, 1870
Magallana gigas (Thunberg, 1793)
Megabalanus tintinnabulum (Linnaeus, 1758)
Melanothamnus harveyi (Bailey) Díaz-Tapia & Maggs, 2017
Melibe viridis (Kelaart, 1858)
Mercenaria mercenaria (Linnaeus, 1758)
Metacalanus acutioperculum Ohtsuka, 1984
Mnemiopsis leidyi A. Agassiz, 1865
Mya arenaria Linnaeus, 1758
Neanthes agulhana (Day, 1963)
Nereis jacksoni Kinberg, 1865
Notomastus aberans Day, 1957
Ochetostoma erythrogrammon Rüppell & Leuckart, 1828
Ophryotrocha japonica Paxton & Åkesson, 2010
Pagrus major (Temminck & Schlegel, 1843)
Palaemon macrodactylus Rathbun, 1902
Paracartia grani Sars G.O., 1904
Paracerceis sculpta (Holmes, 1904)
Paraleucilla magna Klautau, Monteiro & Borojevic, 2004
Paranthias furcifer (Valenciennes, 1828)
Paranthura japonica Richardson, 1909
Penaeus japonicus Spence Bate, 1888
Percnon gibbesi (H. Milne Edwards, 1853)
Perophora multiclathrata (Sluiter, 1904)
Phascolosoma (Phascolosoma) scolops (Selenka & de Man, 1883)
Pinctada imbricata radiata (Leach, 1814)
Pista unibranchia Day, 1963
Planispirinella exigua (Brady, 1879)
Planogypsina acervalis (Brady, 1884)
Podarkeopsis capensis (Day, 1963)
Polycera hedgpethi Er. Marcus, 1964
Polydora colonia Moore, 1907
Polydora cornuta Bosc, 1802
Polysiphonia morrowii Harvey, 1857
Pseudodiaptomus marinus Sato, 1913
Pseudo-nitzschia multistriata (Takano) Takano, 1995
Punctaria tenuissima (C.Agardh) Greville, 1830
Pylaiella littoralis (Linnaeus) Kjellman, 1872
Pyropia yezoensis (Ueda) M.S.Hwang & H.G.Choi, 2011
Rapana venosa (Valenciennes, 1846)
Rhithropanopeus harrisii (Gould, 1841)
Ruditapes philippinarum (Adams & Reeve, 1850)
Saccostrea cuccullata (Born, 1778)
Saccostrea glomerata (Gould, 1850)
Sargassum muticum (Yendo) Fensholt, 1955
Scyllarus caparti Holthuis, 1952
Scytosiphon dotyi M.J.Wynne, 1969
Siganus luridus (Rüppell, 1829)
Siganus rivulatus Forsskål & Niebuhr, 1775
Solieria filiformis (Kützing) P.W.Gabrielson, 1985
Spermothamnion cymosum (Harvey) De Toni, 1903
Sphyraena pinguis Gunther, 1874
Stephanolepis diaspros Fraser-Brunner, 1940
Streblosoma comatus (Grube, 1859)
Styela plicata (Lesueur, 1823)
Terapon theraps Cuvier, 1829
Tremoctopus gracilis (Souleyet, 1852)
Tricellaria inopinata d'Hondt & Occhipinti Ambrogi, 1985
Ulva australis Areschoug, 1854
Ulva californica Wille, 1899
Ulvaria obscura (Kützing) P.Gayral ex C.Bliding, 1969
Undaria pinnatifida (Harvey) Suringar, 1873
Undella hadai Balech, 1962
Uronema marinum Womersley
Womersleyella setacea (Hollenberg) R.E.Norris, 1992
Xenostrobus securis (Lamarck, 1819)

## Sheet: Western MED
Western Mediterranean Sea non-indigenous species
Abudefduf vaigiensis (Quoy & Gaimard, 1825)
Acanthaster planci (Linnaeus, 1758)
Acartia (Acanthacartia) tonsa Dana, 1849
Acrothamnion preissii (Sonder) E.M.Wollaston, 1968
Acrothrix gracilis Kylin, 1907
Actumnus globulus Heller, 1861
Agardhiella subulata (C.Agardh) Kraft & M.J.Wynne, 1979
Aglaothamnion feldmanniae Halos, 1965
Agonus cataphractus (Linnaeus, 1758)
Ahnfeltiopsis flabelliformis (Harvey) Masuda, 1993
Alexandrium catenella (Whedon & Kofoid) Balech, 1985
Amathia verticillata (delle Chiaje, 1822)
Amphibalanus amphitrite (Darwin, 1854)
Amphibalanus eburneus (Gould, 1841)
Amphibalanus reticulatus (Utinomi, 1967)
Amphogona pusilla Hartlaub, 1909
Ampithoe valida Smith, 1873
Anadara kagoshimensis (Tokunaga, 1906)
Anadara transversa (Say, 1822)
Anoplodactylus californicus Hall, 1912
Antithamnion amphigeneum A.J.K.Millar, 1990
Antithamnion hubbsii E.Y.Dawson, 1962
Antithamnionella ternifolia (Hooker fil. & Harvey) Lyle
Arachnoidella protecta Harmer, 1915
Arbopercula tenella (Hincks, 1880)
Arcuatula senhousia (Benson, 1842)
Arhynchite arhynchite (Ikeda, 1924)
Asparagopsis armata Harvey, 1855
Asparagopsis taxiformis (Delile) Trevisan de Saint-Léon, 1845
Aurelia coerulea von Lendenfeld, 1884
Austrominius modestus (Darwin, 1854)
Balanus trigonus Darwin, 1854
Bonnemaisonia hamifera Hariot, 1891
Bostrycapulus odites Collin, 2005
Botryocladia madagascariensis G.Feldmann, 1945
Brachidontes pharaonis (P. Fischer, 1870)
Branchiomma boholense (Grube, 1878)
Branchiomma luctuosum (Grube, 1870)
Calanopia elliptica (Dana, 1849)
Calappa pelii Herklots, 1851
Callinectes sapidus Rathbun, 1896
Caprella scaura Templeton, 1836
Caulacanthus okamurae Yamada, 1933
Caulerpa cylindracea Sonder, 1845
Caulerpa taxifolia (M.Vahl) C.Agardh, 1817
Celleporaria brunnea (Hincks, 1884)
Ceramium strobiliforme G.W.Lawson & D.M.John, 1982
Cerithium scabridum Philippi, 1848
Chaetoceros bacteriastroides G.H.H.Karsten, 1907
Charybdis (Charybdis) feriata (Linnaeus, 1758)
Chondria curvilineata F.S.Collins & Hervey, 1917
Chondria pygmaea Garbary & Vandermeulen, 1990
Chondrus giganteus f. flabellatus Mikami, 1965
Chorda filum (Linnaeus) Stackhouse, 1797
Chromodoris quadricolor (Rüppell & Leuckart, 1830)
Chrysonephos lewisii (W.R.Taylor) W.R.Taylor, 1952
Chrysymenia wrightii (Harvey) Yamada, 1932
Cladosiphon zosterae (J.Agardh) Kylin, 1940
Clavelina oblonga Herdman, 1880
Clytia hummelincki (Leloup, 1935)
Clytia linearis (Thorneley, 1900)
Codium fragile (Suringar) Hariot, 1889
Colaconema codicola (Børgesen) H.Stegenga, J.J.Bolton & R.J.Anderson, 1997
Colpomenia peregrina Sauvageau
Coscinospira hemprichii Ehrenberg, 1839
Crepidula fornicata (Linnaeus, 1758)
Crisularia serrata (Lamarck, 1816)
Cryptosoma cristatum Brullé, 1837
Cutleria multifida (Turner) Greville
Dasya sessilis Yamada, 1928
Dasysiphonia japonica (Yendo) H.-S.Kim, 2012
Derbesia rhizophora Yamada, 1961
Desdemona ornata Banse, 1957
Desmarestia viridis (O.F.Müller) J.V.Lamouroux, 1813
Diadumene lineata (Verrill, 1869)
Dictyota cyanoloma Tronholm, De Clerck, Gomez Garreta & Rull Lluch, 2010
Dispio uncinata Hartman, 1951
Distaplia bermudensis Van Name, 1902
Dyspanopeus sayi (Smith, 1869)
Ecteinascidia styeloides (Traustedt, 1882)
Eocuma sarsii (Kossmann), 1880
Epinephelus merra Bloch, 1793
Erinaceusyllis serratosetosa (Hartmann-Schröder, 1982)
Eriocheir sinensis H. Milne Edwards, 1853
Eudendrium carneum Clarke, 1882
Eudendrium merulum Watson, 1985
Eurythoe complanata (Pallas, 1766)
Eurythoe laevisetis Fauvel, 1914
Fauveliopsis glabra (Hartman, 1960)
Ficopomatus enigmaticus (Fauvel, 1923)
Fistularia commersonii Rüppell, 1838
Fucus spiralis Linnaeus, 1753
Fulvia fragilis (Forsskål in Niebuhr, 1775)
Fundulus heteroclitus heteroclitus (Linnaeus, 1766)
Garveia franciscana (Torrey, 1902)
Gibbula albida (Gmelin, 1791)
Glabropilumnus laevis (Dana, 1852)
Glaucostegus halavi (Forsskål, 1775)
Godiva quadricolor (Barnard, 1927)
Gonionemus vertens A. Agassiz, 1862
Goniotrichopsis sublittoralis G.M.Smith, 1943
Grateloupia asiatica S.Kawaguchi & H.W.Wang, 2001
Grateloupia minima P.L.Crouan & H.M.Crouan, 1867
Grateloupia patens (Okamura) S.Kawaguchi & H.W.Wang, 2001
Grateloupia turuturu Yamada, 1941
Griffithsia corallinoides (Linnaeus) Trevisan, 1845
Haliscera bigelowi Kramp, 1947
Halophila stipulacea (Forsskål) Ascherson, 1867
Halothrix lumbricalis (Kützing) Reinke, 1888
Haminoea cyanomarginata Heller & Thompson, 1983
Haminoea japonica Pilsbry, 1895
Herposiphonia parca Setchell, 1926
Hesionura serrata (Hartmann-Schröder, 1960)
Heterotentacula mirabilis (Kramp, 1957)
Hydroides albiceps (Grube, 1870)
Hydroides dirampha Mörch, 1863
Hydroides elegans (Haswell, 1883) [nomen protectum]
Hypnea spinella (C.Agardh) Kützing, 1847
Hypnea valentiae (Turner) Montagne, 1841
Indothais lacera (Born, 1778)
Karenia mikimotoi (Miyake & Kominami ex Oda) Gert Hansen & Ø.Moestrup, 2000
Lactophrys triqueter (Linnaeus, 1758)
Laurencia caduciramulosa Masuda & Kawaguchi, 1997
Laurencia okamurae Yamada, 1931
Leathesia marina (Lyngbye) Decaisne, 1842
Leiochrides australis Augener, 1914
Lepidonotus carinulatus (Grube, 1870)
Lithophyllum yessoense Foslie, 1909
Lomentaria flaccida Tanaka, 1944
Lomentaria hakodatensis Yendo, 1920
Lophocladia lallemandii (Montagne) F.Schmitz, 1893
Lumbrinerides neogesae Miura, 1981
Lumbrineris perkinsi Carrera-Parra, 2001
Lysidice collaris Grube, 1870
Magallana gigas (Thunberg, 1793)
Marginella glabella (Linnaeus, 1758)
Mediomastus capensis Day, 1961
Megabalanus tintinnabulum (Linnaeus, 1758)
Melanothamnus harveyi (Bailey) Díaz-Tapia & Maggs, 2017
Melibe viridis (Kelaart, 1858)
Menaethius monoceros (Latreille, 1825)
Mercenaria mercenaria (Linnaeus, 1758)
Merhippolyte ancistrota Crosnier & Forest, 1973
Mesanthura cfr. romulea Poore & Lew Ton, 1986
Metacalanus acutioperculum Ohtsuka, 1984
Microcosmus squamiger Michaelsen, 1927
Microspongium stilophorae (P.L.Crouan & H.M.Crouan) Cormaci & G.Furnari, 2012
Mnemiopsis leidyi A. Agassiz, 1865
Mya arenaria Linnaeus, 1758
Naineris setosa (Verrill, 1900)
Neanthes agulhana (Day, 1963)
Necora puber (Linnaeus, 1767)
Nemalion vermiculare Suringar, 1874
Neomysis integer (Leach, 1814)
Neosiphonia paniculata (Montagne) J.N.Norris, 2014
Nereis jacksoni Kinberg, 1865
Nitophyllum stellato-corticatum Okamura, 1932
Notomastus aberans Day, 1957
Novafabricia infratorquata (Fitzhugh, 1973)
Ophiactis savignyi (Müller & Troschel, 1842)
Ophryotrocha japonica Paxton & Åkesson, 2010
Pachymeniopsis lanceolata (K.Okamura) Y.Yamada ex S.Kawabata, 1954
Palaemon macrodactylus Rathbun, 1902
Paracaprella pusilla Mayer, 1890
Paracartia grani Sars G.O., 1904
Paracerceis sculpta (Holmes, 1904)
Paradella dianae (Menzies, 1962)
Paraleucilla magna Klautau, Monteiro & Borojevic, 2004
Paranthura japonica Richardson, 1909
Parvocalanus crassirostris (Dahl F., 1894)
Penaeus japonicus Spence Bate, 1888
Percnon gibbesi (H. Milne Edwards, 1853)
Perinereis aibuhitensis (Grube, 1878)
Perophora multiclathrata (Sluiter, 1904)
Petricolaria pholadiformis (Lamarck, 1818)
Pherusella brevituba Soule, 1951
Phyllorhiza punctata Lendenfeld, 1884
Pileolaria berkeleyana (Rioja, 1942)
Pinctada imbricata radiata (Leach, 1814)
Pinguipes brasilianus Cuvier, 1829
Pista unibranchia Day, 1963
Podarkeopsis capensis (Day, 1963)
Polyandrocarpa zorritensis (Van Name, 1931)
Polycera hedgpethi Er. Marcus, 1964
Polycerella emertoni A. E. Verrill, 1880
Polydora colonia Moore, 1907
Polydora cornuta Bosc, 1802
Polysiphonia morrowii Harvey, 1857
Pomadasys stridens (Forsskål, 1775)
Portunus segnis (Forskål, 1775)
Potamopyrgus antipodarum (Gray, 1843)
Prionospio pygmaeus Hartman, 1961
Processa macrodactyla Holthuis, 1952
Protoreaster nodosus (Linnaeus, 1758)
Psenes pellucidus Lütken, 1880
Pseudodiaptomus marinus Sato, 1913
Pseudo-nitzschia multistriata (Takano) Takano, 1995
Pseudopolydora paucibranchiata (Okuda, 1937)
Pterosiphonia tanakae S.Uwai & M.Masuda, 1999
Punctaria tenuissima (C.Agardh) Greville, 1830
Pylaiella littoralis (Linnaeus) Kjellman, 1872
Pyropia suborbiculata (Kjellman) J.E.Sutherland, H.G.Choi, M.S. Hwang & W.A.Nelson, 2011
Pyropia yezoensis (Ueda) M.S.Hwang & H.G.Choi, 2011
Rapana venosa (Valenciennes, 1846)
Rhithropanopeus harrisii (Gould, 1841)
Rhodophysema georgei Batters, 1900
Ruditapes philippinarum (Adams & Reeve, 1850)
Rugulopteryx okamurae (E.Y.Dawson) I.K.Hwang, W.J.Lee & H.S.Kim, 2009
Saccharina japonica (J.E. Areschoug) C.E.Lane, C.Mayes, Druehl & G.W.Saunders, 2006
Sarconema filiforme (Sonder) Kylin, 1932
Sargassum muticum (Yendo) Fensholt, 1955
Scolionema suvaense (Agassiz & Mayer, 1899)
Scytosiphon dotyi M.J.Wynne, 1969
Siganus luridus (Rüppell, 1829)
Skeletonema tropicum Cleve, 1900
Solieria filiformis (Kützing) P.W.Gabrielson, 1985
Sorites variabilis Lacroix, 1941
Sphaeroma walkeri Stebbing, 1905
Sphaerotrichia firma (E.S.Gepp) A.D.Zinova, 1958
Spirorbis (Spirorbis) marioni Caullery & Mesnil, 1897
Spongoclonium caribaeum (Børgesen) M.J.Wynne, 2005
Stenothoe georgiana Bynum & Fox, 1977
Stephanolepis diaspros Fraser-Brunner, 1940
Streblosoma comatus (Grube, 1859)
Styela clava Herdman, 1881
Styela plicata (Lesueur, 1823)
Symphyocladia marchantioides (Harvey) Falkenberg, 1897
Synagrops japonicus (Döderlein, 1883)
Terebella ehrenbergi Gravier, 1906
Thalamita gloriensis Crosnier, 1962
Theora lubrica Gould, 1861
Tremoctopus gracilis (Souleyet, 1852)
Tricellaria inopinata d'Hondt & Occhipinti Ambrogi, 1985
Triconia hawii (Böttger-Schnack & Boxshall, 1990)
Triconia rufa (Boxshall & Böttger, 1987)
Triconia umerus (Böttger-Schnack & Boxshall, 1990)
Ulva australis Areschoug, 1854
Ulva lactuca Linnaeus, 1753
Ulvaria obscura (Kützing) P.Gayral ex C.Bliding, 1969
Undaria pinnatifida (Harvey) Suringar, 1873
Womersleyella setacea (Hollenberg) R.E.Norris, 1992
Xenostrobus securis (Lamarck, 1819)

## Sheet: Biscay Bay
Bay of Biscay and the Iberian Coast non-indigenous species
Acanthurus monroviae Steindachner, 1876
Acartia (Acanthacartia) tonsa Dana, 1849
Aglaothamnion feldmanniae Halos, 1965
Alexandrium affine (H.Inoue & Y.Fukuyo) Balech, 1995
Alexandrium leei Balech, 1985
Amathia verticillata (delle Chiaje, 1822)
Ampelisca cavicoxa Reid, 1951
Ampelisca heterodactyla Schellenberg, 1925
Amphibalanus amphitrite (Darwin, 1854)
Amphibalanus eburneus (Gould, 1841)
Ampithoe valida Smith, 1873
Anadara kagoshimensis (Tokunaga, 1906)
Antithamnion amphigeneum A.J.K.Millar, 1990
Antithamnion densum (Suhr) M.A.Howe, 1914
Antithamnion hubbsii E.Y.Dawson, 1962
Antithamnionella ternifolia (Hooker fil. & Harvey) Lyle
Arcuatula senhousia (Benson, 1842)
Artemia franciscana Kellog, 1906
Asparagopsis armata Harvey, 1855
Asparagopsis taxiformis (Delile) Trevisan de Saint-Léon, 1845
Austrominius modestus (Darwin, 1854)
Balanus trigonus Darwin, 1854
Biddulphia sinensis Greville, 1866
Bivetiella cancellata (Linnaeus, 1767)
Blackfordia virginica Mayer, 1910
Boccardia proboscidea Hartman, 1940
Boccardia semibranchiata Guérin, 1990
Bonnemaisonia hamifera Hariot, 1891
Botrylloides violaceus Oka, 1927
Botryllus schlosseri (Pallas, 1766)
Brachynotus sexdentatus (Risso, 1827)
Bugulina simplex (Hincks, 1886)
Callinectes sapidus Rathbun, 1896
Caprella mutica Schurin, 1935
Caprella scaura Templeton, 1836
Caulibugula zanzibariensis (Waters, 1913)
Celtodoryx ciocalyptoides (Burton, 1935)
Cephalothrix simula Iwata, 1952
Chaetopleura angulata (Spengler, 1797)
Chrysymenia wrightii (Harvey) Yamada, 1932
Ciona intestinalis (Linnaeus, 1767)
Clytia linearis (Thorneley, 1900)
Codium arabicum Kützing, 1856
Codium fragile (Suringar) Hariot, 1889
Colpomenia peregrina Sauvageau
Corambe obscura (A. E. Verrill, 1870)
Corbicula fluminea (O. F. Müller, 1774)
Corella eumyota Traustedt, 1882
Crassostrea rhizophorae (Guilding, 1828)
Crassostrea virginica (Gmelin, 1791)
Crepidula fornicata (Linnaeus, 1758)
Crepipatella dilatata (Lamarck, 1822)
Dasya baillouviana (S.G.Gmelin) Montagne, 1841
Dasya sessilis Yamada, 1928
Dasysiphonia japonica (Yendo) H.-S.Kim, 2012
Desdemona ornata Banse, 1957
Diadumene lineata (Verrill, 1869)
Diamysis lagunaris Ariani & Wittmann, 2000
Didemnum vexillum Kott, 2002
Dipolydora tentaculata (Blake & Kudenov, 1978)
Dyspanopeus sayi (Smith, 1869)
Ensis leei M. Huber, 2015
Eocuma dimorphum Fage, 1928
Eriocheir sinensis H. Milne Edwards, 1853
Eucheilota menoni Kramp, 1959
Exaiptasia pallida (Agassiz in Verrill, 1864)
Fibrocapsa japonica S.Toriumi & H.Takano, 1973
Ficopomatus enigmaticus (Fauvel, 1923)
Fistulobalanus albicostatus (Pilsbry, 1916)
Fundulus heteroclitus heteroclitus (Linnaeus, 1766)
Fusinus rostratus (Olivi, 1792)
Gibbula albida (Gmelin, 1791)
Goniadella gracilis (Verrill, 1873)
Gonionemus vertens A. Agassiz, 1862
Gracilaria vermiculophylla (Ohmi) Papenfuss, 1967
Grateloupia subpectinata Holmes, 1912
Grateloupia turuturu Yamada, 1941
Haminoea japonica Pilsbry, 1895
Hemigrapsus takanoi Asakura & Watanabe, 2005
Hesperibalanus fallax (Broch, 1927)
Hexapleomera robusta (Moore, 1894)
Hexaplex trunculus (Linnaeus, 1758)
Homarus americanus H. Milne Edwards, 1837
Hydroides ezoensis Okuda, 1934
Isolda pulchella Müller in Grube, 1858
Jasus lalandii (H. Milne Edwards, 1837)
Karenia mikimotoi (Miyake & Kominami ex Oda) Gert Hansen & Ø.Moestrup, 2000
Karenia papilionacea A.J.Haywood & K.A.Steidinger, 2004
Karenia umbella de Salas, Bolch & Hallegraeff, 2004
Koinostylochus ostreophagus (Hyman, 1955)
Laurencia brongniartii J.Agardh, 1841
Limnoria quadripunctata Holthuis, 1949
Lomentaria hakodatensis Yendo, 1920
Lumbrinerides crassicephala (Hartman, 1965)
Maeotias marginata (Modeer, 1791)
Magallana gigas (Thunberg, 1793)
Magallana rivularis (Gould, 1861)
Magallana sikamea (Amemiya, 1928)
Megabalanus tintinnabulum (Linnaeus, 1758)
Melanothamnus harveyi (Bailey) Díaz-Tapia & Maggs, 2017
Membranipora membranacea (Linnaeus, 1767)
Mercenaria mercenaria (Linnaeus, 1758)
Microcosmus squamiger Michaelsen, 1927
Mizuhopecten yessoensis (Jay, 1857)
Nemopsis bachei L. Agassiz, 1849
Ocinebrellus inornatus (Récluz, 1851)
Ostraea angasi G. B. Sowerby II, 1871
Ostrea denselamellosa Lischke, 1869
Ostrea puelchana d'Orbigny, 1842
Pachymeniopsis lanceolata (K.Okamura) Y.Yamada ex S.Kawabata, 1954
Palaemon macrodactylus Rathbun, 1902
Paracaprella pusilla Mayer, 1890
Paracerceis sculpta (Holmes, 1904)
Paradella dianae (Menzies, 1962)
Penaeus japonicus Spence Bate, 1888
Percnon gibbesi (H. Milne Edwards, 1853)
Perophora japonica Oka, 1927
Petricolaria pholadiformis (Lamarck, 1818)
Pikea californica Harvey, 1853
Pileolaria berkeleyana (Rioja, 1942)
Pista unibranchia Day, 1963
Polycera hedgpethi Er. Marcus, 1964
Polycerella emertoni A. E. Verrill, 1880
Polydora cornuta Bosc, 1802
Polyopes lancifolius (Harvey) Kawaguchi & Wang, 2002
Polysiphonia forfex Harvey, 1859
Polysiphonia morrowii Harvey, 1857
Potamopyrgus antipodarum (Gray, 1843)
Predaea huismanii Kraft, 1984
Prionospio pulchra Imajima, 1990
Procambarus clarkii (Girard, 1852)
Pseudo-nitzschia multistriata (Takano) Takano, 1995
Pseudopolydora paucibranchiata (Okuda, 1937)
Pyropia suborbiculata (Kjellman) J.E.Sutherland, H.G.Choi, M.S. Hwang & W.A.Nelson, 2011
Rapana venosa (Valenciennes, 1846)
Rhithropanopeus harrisii (Gould, 1841)
Ruditapes philippinarum (Adams & Reeve, 1850)
Sargassum muticum (Yendo) Fensholt, 1955
Scageliopsis patens Wollaston, 1981
Scytosiphon dotyi M.J.Wynne, 1969
Sigambra parva (Day, 1963)
Solieria chordalis (C.Agardh) J.Agardh, 1842
Spartina versicolor
Spartina alterniflora Loisel.
Spartina townsendii var. anglica C.E. Hubbard
Spongoclonium caribaeum (Børgesen) M.J.Wynne, 2005
Steromphala adansonii (Payraudeau, 1826)
Streblospio benedicti Webster, 1879
Styela clava Herdman, 1881
Styela plicata (Lesueur, 1823)
Syllis pectinans Haswell, 1920
Symphyocladia marchantioides (Harvey) Falkenberg, 1897
Synidotea laticauda Benedict, 1897
Takayama tasmanica de Salas, Bolch & Hallegraeff, 2003
Theora lubrica Gould, 1861
Tonicia atrata (G.B. Sowerby II, 1840)
Tricellaria inopinata d'Hondt & Occhipinti Ambrogi, 1985
Tritia neritea (Linnaeus, 1758)
Ulva australis Areschoug, 1854
Ulvaria obscura (Kützing) P.Gayral ex C.Bliding, 1969
Undaria pinnatifida (Harvey) Suringar, 1873
Urosalpinx cinerea (Say, 1822)
Xenostrobus securis (Lamarck, 1819)

## Sheet: Celtic Seas
Celtic Seas non-indigenous species
Acartia (Acanthacartia) tonsa Dana, 1849
Amphibalanus amphitrite (Darwin, 1854)
Anotrichium furcellatum (J.Agardh) Baldock, 1976
Antithamnion densum (Suhr) M.A.Howe, 1914
Antithamnionella ternifolia (J.D.Hooker & Harvey) Lyle, 1922
Asparagopsis armata Harvey, 1855
Asterocarpa humilis (Heller, 1878)
Atherina boyeri Risso, 1810
Aulacomya atra (Molina, 1782)
Austrominius modestus (Darwin, 1854)
Bankia fimbriatula Moll & Roch, 1931
Biddulphia sinensis Greville, 1866
Bonnemaisonia hamifera Hariot, 1891
Botrylloides diegensis Ritter & Forsyth, 1917
Botrylloides violaceus Oka, 1927
Bugulina simplex (Hincks, 1886)
Calyptraea chinensis (Linnaeus, 1758)
Caprella mutica Schurin, 1935
Caulacanthus okamurae Yamada, 1933
Celtodoryx ciocalyptoides (Burton, 1935)
Chalinula loosanoffi (Hartman, 1958)
Clymenella torquata (Leidy, 1855)
Cocconeis britannica Naegeli ex Kützing, 1849
Codium fragile (Suringar) Hariot
Codium fragile subsp. atlanticum (A.D.Cotton) P.C.Silva, 1955
Colpomenia peregrina Sauvageau
Corella eumyota Traustedt, 1882
Crassostrea virginica (Gmelin, 1791)
Crepidula fornicata (Linnaeus, 1758)
Dasysiphonia japonica (Yendo) H.-S.Kim, 2012
Dendostrea folium (Linnaeus, 1758)
Diadumene lineata (Verrill, 1869)
Didemnum vexillum Kott, 2002
Dyspanopeus sayi (Smith, 1869)
Eriocheir sinensis H. Milne Edwards, 1853
Fenestrulina delicia Winston, Hayward & Craig, 2000
Ficopomatus enigmaticus (Fauvel, 1923)
Gammarus tigrinus Sexton, 1939
Goniadella gracilis (Verrill, 1873)
Gonionemus vertens A. Agassiz, 1862
Gracilaria vermiculophylla (Ohmi) Papenfuss, 1967
Grandidierella japonica Stephensen, 1938
Grateloupia turuturu Yamada, 1941
Haliotis tuberculata Linnaeus, 1758
Hesperibalanus fallax (Broch, 1927)
Homarus americanus H. Milne Edwards, 1837
Hydroides elegans (Haswell, 1883) [nomen protectum]
Isognomon radiatus (Anton, 1838)
Karenia mikimotoi (Miyake & Kominami ex Oda) Gert Hansen & Ø.Moestrup, 2000
Labyrinthula zosterae D. Porter & Muehlst. in Muehlstein & Short, 1991
Limnoria quadripunctata Holthuis, 1949
Lomentaria hakodatensis Yendo, 1920
Magallana gigas (Thunberg, 1793)
Marenzelleria viridis (Verrill, 1873)
Martesia striata (Linnaeus, 1758)
Megabalanus tintinnabulum (Linnaeus, 1758)
Melanothamnus harveyi (Bailey) Díaz-Tapia & Maggs, 2017
Mercenaria mercenaria (Linnaeus, 1758)
Mizuhopecten yessoensis (Jay, 1857)
Ostrea chilensis Philippi, 1844
Penaeus japonicus Spence Bate, 1888
Pikea californica Harvey, 1853
Podarkeopsis capensis (Day, 1963)
Poecilopsetta beanii (Goode, 1881)
Polydora cornuta Bosc, 1802
Polydora hoplura Claparède, 1868
Potamopyrgus antipodarum (Gray, 1843)
Rapana venosa (Valenciennes, 1846)
Rhithropanopeus harrisii (Gould, 1841)
Ruditapes philippinarum (Adams & Reeve, 1850)
Sarcodiotheca gaudichaudii (Montagne) P.W.Gabrielson, 1982
Sargassum muticum (Yendo) Fensholt, 1955
Schizoporella japonica Ortmann, 1890
Solieria chordalis (C.Agardh) J.Agardh, 1842
Solieria filiformis (Kützing) P.W.Gabrielson, 1985
Spartina alterniflora Loisel.
Spartina maritima (Curt.) Fernald
Spartina townsendii H. & J. Groves
Spartina townsendii var. anglica C.E. Hubbard
Spongoclonium caribaeum (Børgesen) M.J.Wynne, 2005
Sternaspis scutata (Ranzani, 1817)
Streblospio benedicti Webster, 1879
Styela clava Herdman, 1881
Telmatogeton japonicus Tokunaga, 1933
Terebella lapidaria Linnaeus, 1767
Tricellaria inopinata d'Hondt & Occhipinti Ambrogi, 1985
Ulva californica Wille, 1899
Ulvaria obscura (Kützing) P.Gayral ex C.Bliding, 1969
Undaria pinnatifida (Harvey) Suringar, 1873
Watersipora subatra (Ortmann, 1890)

## Sheet: North Sea
Greater North Sea non-indigenous species
Acartia (Acanthacartia) tonsa Dana, 1849
Acartia (Acartiura) omorii Bradford, 1976
Acipenser baerii Brandt, 1869
Acipenser ruthenus Linnaeus, 1758
Acipenser transmontanus Richardson, 1836
Acrochaetium catenulatum M.A.Howe, 1914
Agardhiella subulata (C.Agardh) Kraft & M.J.Wynne, 1979
Aglaothamnion halliae (F.S.Collins) N.E.Aponte, D.L.Ballantine & J.N.Norris, 1997
Akashiwo sanguinea (K.Hirasaka) G.Hansen & Ø.Moestrup, 2000
Alexandrium affine (H.Inoue & Y.Fukuyo) Balech, 1995
Alexandrium leei Balech, 1985
Alexandrium margalefii Balech, 1994
Ammothea hilgendorfi (Böhm, 1879)
Amphibalanus amphitrite (Darwin, 1854)
Amphibalanus eburneus (Gould, 1841)
Amphibalanus reticulatus (Utinomi, 1967)
Amphibalanus variegatus (Darwin, 1854)
Anomia ephippium Linnaeus, 1758
Anotrichium furcellatum (J.Agardh) Baldock, 1976
Antithamnion densum (Suhr) M.Howe
Antithamnionella ternifolia (Hooker fil. & Harvey) Lyle
Asparagopsis armata Harvey, 1855
Asterocarpa humilis (Heller, 1878)
Atherina boyeri Risso, 1810
Austrominius modestus (Darwin, 1854)
Balanus balanus (Linnaeus, 1758)
Balanus trigonus Darwin, 1854
Barentsia ramosa (Robertson, 1900)
Biddulphia longicruris var. longicruris Greville, 1859
Biddulphia rhombus (Ehrenberg) W.Smith, 1854
Biddulphia sinensis Greville, 1866
Bispira polyomma Giangrande & Faasse, 2012
Boccardia proboscidea Hartman, 1940
Boccardia semibranchiata Guérin, 1990
Bonnemaisonia hamifera Hariot, 1891
Botrylloides violaceus Oka, 1927
Bougainvillia macloviana Lesson, 1830
Brachynotus sexdentatus (Risso, 1827)
Branchiomma bombyx (Dalyell, 1853)
Bugulina simplex (Hincks, 1886)
Callinectes sapidus Rathbun, 1896
Calliostoma zizyphinum (Linnaeus, 1758)
Calyptraea chinensis (Linnaeus, 1758)
Caprella mutica Schurin, 1935
Caulacanthus okamurae Yamada, 1933
Celtodoryx ciocalyptoides (Burton, 1935)
Cereus pedunculatus (Pennant, 1777)
Chaetoceros peruvianus Brightwell
Chaetoceros concavicornis Mangin, 1917
Chalinula loosanoffi (Hartman, 1958)
Chattonella marina (Subrahmanyan) Hara & Chihara, 1982
Chelicorophium curvispinum (G.O. Sars, 1895)
Clymenella torquata (Leidy, 1855)
Cocconeis britannica Naegeli ex Kützing, 1849
Codium fragile (Suringar) Hariot, 1889
Codium fragile subsp. atlanticum (A.D.Cotton) P.C.Silva, 1955
Colaconema dasyae (F.S.Collins) Stegenga, I.Mol, Prud'homme van Reine & Lokhorst, 1997
Coplomenia peregrina Sauvageau
Corambe obscura (A. E. Verrill, 1870)
Corbicula fluminea (O. F. Müller, 1774)
Corella eumyota Traustedt, 1882
Corymbellus aureus J.C.Green, 1976
Coryne pintneri Schneider, 1897
Corynophlaea verruculiformis (Y.-P.Lee & I.K.Lee) Y.-P.Lee, 2008
Crassostrea virginica (Gmelin, 1791)
Crepidula fornicata (Linnaeus, 1758)
Cryptonemia hibernica Guiry & L.M.Irvine, 1974
Cynoscion regalis (Bloch & Schneider, 1801)
Dasya baillouviana (S.G.Gmelin) Montagne, 1841
Dasya sessilis Yamada, 1928
Dasysiphonia japonica (Yendo) H.-S.Kim, 2012
Desdemona ornata Banse, 1957
Diadumene lineata (Verrill, 1869)
Didemnum vexillum Kott, 2002
Dinophysis sacculus Stein, 1883
Dreissena polymorpha (Pallas, 1771)
Dyspanopeus sayi (Smith, 1869)
Edwardsiella lineata (Verrill in Baird, 1873)
Emiliania huxleyi (Lohmann) W.W.Hay & H.P.Mohler, 1967
Ensis leei M. Huber, 2015
Eriocheir sinensis H. Milne Edwards, 1853
Escharina vulgaris (Moll, 1803)
Ethmodiscus punctiger Castracane, 1886
Euplana gracilis Girard, 1853
Euplokamis dunlapae Mills, 1987
Eupyxidicula turris (Greville) S.Blanco & C.E.Wetzel
Eurytemora americana Williams, 1906
Eusarsiella zostericola (Cushman, 1906)
Fenestrulina delicia Winston, Hayward & Craig, 2000
Fibrocapsa japonica S.Toriumi & H.Takano, 1973
Ficopomatus enigmaticus (Fauvel, 1923)
Gammarus tigrinus Sexton, 1939
Gelidium vagum Okamura, 1934
Gibbula albida (Gmelin, 1791)
Glycymeris glycymeris (Linnaeus, 1758)
Gobiosoma bosc (Lacepède, 1800)
Goniadella gracilis (Verrill, 1873)
Gonionemus vertens A. Agassiz, 1862
Gracilaria vermiculophylla (Ohmi) Papenfuss, 1967
Grateloupia subpectinata Holmes, 1912
Grateloupia turuturu Yamada, 1941
Gyrodinium corallinum Kofoid & Swezy, 1921
Haliclona (Haliclona) simulans (Johnston, 1842)
Haliclona (Haliclona) urceolus (Rathke & Vahl, 1806)
Haliclona (Reniera) cinerea (Grant, 1826)
Haliclona (Rhizoniera) rosea (Bowerbank, 1866)
Haliclystus salpinx James-Clark, 1863
Haliotis tuberculata Linnaeus, 1758
Halisarca dujardinii Johnston, 1842
Hemigrapsus sanguineus (De Haan, 1835)
Hemigrapsus takanoi Asakura & Watanabe, 2005
Hemimysis anomala G.O. Sars, 1907
Hesperibalanus fallax (Broch, 1927)
Homarus americanus H. Milne Edwards, 1837
Hydroides elegans (Haswell, 1883)
Hydroides ezoensis Okuda, 1934
Hymeniacidon perlevis (Montagu, 1814)
Hypania invalida (Grube, 1860)
Ianiropsis serricaudis Gurjanova, 1936
Incisocalliope aestuarius (Watling & Maurer, 1973)
Karenia mikimotoi (Miyake & Kominami ex Oda) Gert Hansen & Ø.Moestrup, 2000
Karenia papilionacea A.J.Haywood & K.A.Steidinger, 2004
Karenia umbella de Salas, Bolch & Hallegraeff, 2004
Koinostylochus ostreophagus (Hyman, 1955)
Leucosolenia somesii (Bowerbank, 1874)
Limulus polyphemus (Linnaeus, 1758)
Lomentaria hakodatensis Yendo, 1920
Macromedaeus voeltzkowi (Lenz, 1905)
Magallana angulata (Lamarck, 1819)
Magallana gigas (Thunberg, 1793)
Marenzelleria neglecta Sikorski & Bick, 2004
Marenzelleria viridis (Verrill, 1873)
Marphysa sanguinea (Montagu, 1813)
Mediopyxis helysia Kühn, Hargreaves & Halliger, 2006
Megabalanus coccopoma (Darwin, 1854)
Megabalanus tintinnabulum (Linnaeus, 1758)
Melanothamnus harveyi (Bailey) Díaz-Tapia & Maggs, 2017
Melita nitida Smith, 1873
Mercenaria mercenaria (Linnaeus, 1758)
Micropogonias undulatus (Linnaeus, 1766)
Mizuhopecten yessoensis (Jay, 1857)
Mnemiopsis leidyi A. Agassiz, 1865
Moerisia inkermanica Paltschikowa-Ostroumowa, 1925
Mycale (Carmia) micracanthoxea Buizer & van Soest, 1977
Mytilopsis leucophaeata (Conrad, 1831)
Necora puber (Linnaeus, 1767)
Nemopsis bachei L. Agassiz, 1849
Neodexiospira brasiliensis (Grube, 1872)
Neogobius melanostomus (Pallas, 1814)
Neomysis americana (S.I. Smith, 1873)
Ocinebrellus inornatus (Récluz, 1851)
Oithona davisae Ferrari F.D. & Orsi, 1984
Oncorhynchus mykiss (Walbaum, 1792)
Ostrea chilensis Philippi, 1844
Oxytoxum criophilum Balech, 1965
Pachycordyle michaeli (Berrill, 1948)
Pachygrapsus marmoratus (Fabricius, 1787)
Pacificincola perforata (Okada & Mawatari, 1937)
Palaemon macrodactylus Rathbun, 1902
Pecten maximus (Linnaeus, 1758)
Penaeus japonicus Spence Bate, 1888
Peridiniella danica (Paulsen) Y.B.Okolodkov & J.D.Dodge, 1995
Perophora japonica Oka, 1927
Petricolaria pholadiformis (Lamarck, 1818)
Phorcus lineatus (da Costa, 1778)
Pileolaria berkeleyana (Rioja, 1942)
Pilumnus hirtellus (Linnaeus, 1761)
Pilumnus spinifer H. Milne Edwards, 1834
Pleurosigma simonsenii Hasle, 1990
Podarkeopsis capensis (Day, 1963)
Polydora cornuta Bosc, 1802
Polydora hoplura Claparède, 1868
Polysiphonia senticulosa Harvey, 1862
Potamopyrgus antipodarum (Gray, 1843)
Proceraea cornuta (Agassiz, 1862)
Prorocentrum gracile Schütt, 1895
Prorocentrum lima (Ehrenberg) F.Stein, 1878
Protoperidinium quinquecorne (Abé, 1927) Balech, 1974
Pseudodiaptomus marinus Sato, 1913
Pseudo-nitzschia multistriata (Takano) Takano, 1995
Pseudopolydora paucibranchiata (Okuda, 1937)
Ptilohyale littoralis (Stimpson, 1853)
Pyropia yezoensis (Ueda) M.S.Hwang & H.G.Choi, 2011
Rangia cuneata (G. B. Sowerby I, 1832)
Rapana venosa (Valenciennes, 1846)
Rhithropanopeus harrisii (Gould, 1841)
Rhizosolenia calcar-avis Schultze, 1858
Ruditapes philippinarum (Adams & Reeve, 1850)
Sabellaria spinulosa (Leuckart, 1849)
Saccharina japonica (J.E. Areschoug) C.E.Lane, C.Mayes, Druehl & G.W.Saunders, 2006
Sargassum muticum (Yendo) Fensholt, 1955
Schizoporella japonica Ortmann, 1890
Scytosiphon dotyi M.J.Wynne, 1969
Sebastes schlegelii Hilgendorf, 1880
Sinelobus vanhaareni Bamber, 2014
Smittoidea prolifica Osburn, 1952
Solieria chordalis (C.Agardh) J.Agardh, 1842
Spartina alterniflora Loisel.
Spartina maritima (Curt.) Fernald
Spartina pectinata Link
Spartina townsendii H. & J. Groves
Spartina townsendii var. anglica C.E. Hubbard
Spongoclonium caribaeum (Børgesen) M.J.Wynne, 2005
Steromphala cineraria (Linnaeus, 1758)
Streblospio benedicti Webster, 1879
Styela clava Herdman, 1881
Suberites massa Nardo, 1847
Syllidia armata Quatrefages, 1866
Syllis gracilis Grube 1840
Synidotea laticauda Benedict, 1897
Takayama tasmanica de Salas, Bolch & Hallegraeff, 2003
Telmatogeton japonicus Tokunaga, 1933
Terebella lapidaria Linnaeus, 1767
Thalassiosira hendeyi Hasle & G.Fryxell, 1977
Thalassiosira tealata Takano, 1980
Tricellaria inopinata d'Hondt & Occhipinti Ambrogi, 1985
Trieres mobiliensis (J.W.Bailey) Ashworth & Theriot, 2013
Trieres regia (M.Schultze) M.P.Ashworth & E.C.Theriot, 2013
Trinectes maculatus (Bloch & Schneider, 1801)
Tripos arietinus (Cleve) F.Gómez, 2013
Tripos macroceros (Ehrenberg) F.Gómez, 2013
Tritia neritea (Linnaeus, 1758)
Ulva australis Areschoug, 1854
Ulva californica Wille, 1899
Undaria pinnatifida (Harvey) Suringar, 1873
Urosalpinx cinerea (Say, 1822)
Watersipora subatra (Ortmann, 1890)

[truncated: 2 more sheets: Baltic Sea, Macaronesia]
