# Supplementary material for: Non-indigenous species refined national baseline inventories: A synthesis in the context of the European Union's Marine Strategy Framework Directive
Source: Mar Pollut Bull. 2019 Aug;145:429–35. doi: 10.1016/j.marpolbul.2019.06.012 (PMC6689109; doi:10.1016/j.marpolbul.2019.06.012)
Supplement: Appendix 2 — Refined baseline inventories of marine non-indigenous, cryptogenic and data-deficient species per EU Member State in the context of the Marine Strategy Framework Directive (MSFD), found in each country up to 31.12.2011. The presence of each taxon in the subregional level of the MSFD is also marked per Member State. [file mmc2.xlsx]

## Sheet: Appendix 2
Appendix 2. Refined baseline inventories of marine non-indigenous, cryptogenic and data-deficient species per EU Member State in the context of the Marine Strategy Framework Directive (MSFD), found in each country up to 31.12.2011. The presence of each taxon in the subregional level of the MSFD is also marked per Member State.

## Sheet: BE
Belgium refined baseline inventory of non-indigenous, cryptogenic and data-deficient species	Status	Greater North Sea
Acartia (Acanthacartia) tonsa Dana, 1849	non-indigenous	+
Amphibalanus amphitrite (Darwin, 1854)	non-indigenous	+
Amphibalanus improvisus (Darwin, 1854)	cryptogenic	+
Amphibalanus reticulatus (Utinomi, 1967)	non-indigenous	+
Amphibalanus variegatus (Darwin, 1854)	non-indigenous	+
Antithamnionella spirographidis (Schiffner) E.M.Wollaston, 1968	cryptogenic	+
Antithamnionella ternifolia (J.D.Hooker & Harvey) Lyle, 1922	non-indigenous	+
Austrominius modestus (Darwin, 1854)	non-indigenous	+
Balanus trigonus Darwin, 1854	non-indigenous	+
Barentsia ramosa (Robertson, 1900)	non-indigenous	+
Biddulphia sinensis Greville, 1866	non-indigenous	+
Boccardia proboscidea Hartman, 1940	non-indigenous	+
Boccardiella ligerica (Ferronnière, 1898)	cryptogenic	+
Botrylloides violaceus Oka, 1927	non-indigenous	+
Bugula neritina (Linnaeus, 1758)	cryptogenic	+
Bugulina simplex (Hincks, 1886)	non-indigenous	+
Bugulina stolonifera (Ryland, 1960)	cryptogenic	+
Callinectes sapidus Rathbun, 1896	non-indigenous	+
Caprella mutica Schurin, 1935	non-indigenous	+
Codium fragile subsp. fragile (Suringar) Hariot, 1889	non-indigenous	+
Cordylophora caspia (Pallas, 1771)	data-deficient	+
Coscinodiscus wailesii Gran & Angst, 1931	cryptogenic	+
Crepidula fornicata (Linnaeus, 1758)	non-indigenous	+
Cynoscion regalis (Bloch & Schneider, 1801)	non-indigenous	+
Diadumene lineata (Verrill, 1869)	non-indigenous	+
Diplosoma listerianum (Milne Edwards, 1841)	cryptogenic	+
Ensis leei M. Huber, 2015	non-indigenous	+
Eriocheir sinensis H. Milne Edwards, 1853	non-indigenous	+
Ethmodiscus punctiger Castracane, 1886	non-indigenous	+
Eurytemora americana Williams, 1906	non-indigenous	+
Fenestrulina delicia Winston, Hayward & Craig, 2000	non-indigenous	+
Ficopomatus enigmaticus (Fauvel, 1923)	non-indigenous	+
Gammarus tigrinus Sexton, 1939	non-indigenous	+
Garveia franciscana (Torrey, 1902)	cryptogenic	+
Gonionemus vertens A. Agassiz, 1862	non-indigenous	+
Haliclona (Soestella) xena De Weerdt, 1986	cryptogenic	+
Hemigrapsus sanguineus (De Haan, 1835)	non-indigenous	+
Hemigrapsus takanoi Asakura & Watanabe, 2005	non-indigenous	+
Heterosigma akashiwo (Y.Hada) Y.Hada ex Y.Hara & M.Chihara, 1987	cryptogenic	+
Incisocalliope aestuarius (Watling & Maurer, 1973)	non-indigenous	+
Jassa marmorata Holmes, 1905	cryptogenic	+
Magallana gigas (Thunberg, 1793)	non-indigenous	+
Marenzelleria neglecta Sikorski & Bick, 2004	non-indigenous	+
Marenzelleria viridis (Verrill, 1873)	non-indigenous	+
Megabalanus coccopoma (Darwin, 1854)	non-indigenous	+
Megabalanus tintinnabulum (Linnaeus, 1758)	non-indigenous	+
Melanothamnus harveyi (Bailey) Díaz-Tapia & Maggs, 2017	non-indigenous	+
Melita nitida Smith, 1873	non-indigenous	+
Mercenaria mercenaria (Linnaeus, 1758)	non-indigenous	+
Micropogonias undulatus (Linnaeus, 1766)	data-deficient	+
Mnemiopsis leidyi A. Agassiz, 1865	non-indigenous	+
Molgula manhattensis (De Kay, 1843)	cryptogenic	+
Monocorophium sextonae (Crawford, 1937)	cryptogenic	+
Mya arenaria Linnaeus, 1758	cryptogenic	+
Mytilopsis leucophaeata (Conrad, 1831)	non-indigenous	+
Nemopsis bachei L. Agassiz, 1849	non-indigenous	+
Neogobius melanostomus (Pallas, 1814)	non-indigenous	+
Palaemon macrodactylus Rathbun, 1902	non-indigenous	+
Petricolaria pholadiformis (Lamarck, 1818)	non-indigenous	+
Polydora hoplura Claparède, 1868	non-indigenous	+
Polysiphonia senticulosa Harvey, 1862	non-indigenous	+
Potamopyrgus antipodarum (Gray, 1843)	non-indigenous	+
Psiloteredo megotara (Hanley in Forbes & Hanley, 1848)	cryptogenic	+
Rangia cuneata (G. B. Sowerby I, 1832)	non-indigenous	+
Rapana venosa (Valenciennes, 1846)	non-indigenous	+
Rhithropanopeus harrisii (Gould, 1841)	non-indigenous	+
Ruditapes philippinarum (Adams & Reeve, 1850)	non-indigenous	+
Sargassum muticum (Yendo) Fensholt, 1955	non-indigenous	+
Schizobrachiella verrilli (Maturo & Schopf, 1968)	cryptogenic	+
Sebastes schlegelii Hilgendorf, 1880	non-indigenous	+
Sinelobus vanhaareni Bamber, 2014	non-indigenous	+
Spartina townsendii H. & J. Groves	non-indigenous	+
Spartina townsendii var. anglica C.E. Hubbard	non-indigenous	+
Styela clava Herdman, 1881	non-indigenous	+
Synidotea laticauda Benedict, 1897	non-indigenous	+
Telmatogeton japonicus Tokunaga, 1933	non-indigenous	+
Teredo navalis Linnaeus, 1758	cryptogenic	+
Thalassiosira hendeyi Hasle & G.Fryxell, 1977	non-indigenous	+
Tricellaria inopinata d'Hondt & Occhipinti Ambrogi, 1985	non-indigenous	+
Tubificoides heterochaetus (Michaelsen, 1926)	cryptogenic	+
Undaria pinnatifida (Harvey) Suringar, 1873	non-indigenous	+
Urosalpinx cinerea (Say, 1822)	non-indigenous	+

## Sheet: BG
Bulgaria refined baseline inventory of non-indigenous, cryptogenic and data-deficient species	Status	Black Sea
Acartia (Acanthacartia) tonsa Dana, 1849	non-indigenous	+
Alexandrium monilatum (J.F.Howell) Balech, 1995	non-indigenous	+
Alexandrium tamarense (Lebour, 1925) Balech, 1995	data-deficient	+
Amphibalanus eburneus (Gould, 1841)	non-indigenous	+
Amphibalanus improvisus (Darwin, 1854)	cryptogenic	+
Anadara kagoshimensis (Tokunaga, 1906)	non-indigenous	+
Apedinella radians (Lohmann) P.H.Campbell, 1973	non-indigenous	+
Bacteriastrum hyalinum Lauder, 1864	cryptogenic	+
Beroe ovata Bruguière, 1789	non-indigenous	+
Callinectes sapidus Rathbun, 1896	non-indigenous	+
Capitellethus dispar (Ehlers, 1907)	data-deficient	+
Corambe obscura (A. E. Verrill, 1870)	non-indigenous	+
Desmarestia viridis (O.F.Müller) J.V.Lamouroux, 1813	non-indigenous	+
Diadumene lineata (Verrill, 1869)	non-indigenous	+
Dipolydora quadrilobata (Jacobi, 1883)	cryptogenic	+
Eutintinnus lusus-undae (Entz, 1885)	non-indigenous	+
Ficopomatus enigmaticus (Fauvel, 1923)	non-indigenous	+
Garveia franciscana (Torrey, 1902)	non-indigenous	+
Glycera capitata Örsted, 1843	data-deficient	+
Gymnodinium nolleri M.Ellegaard & Ø.Moestrup, 1999	cryptogenic	+
Hesionides arenaria Friedrich, 1937	cryptogenic	+
Margalefidinium polykrikoides (Margalef, 1961) F.Gómez, Richlen & D.M.Anderson, 2017	data-deficient	+
Mnemiopsis leidyi A. Agassiz, 1865	non-indigenous	+
Mya arenaria Linnaeus, 1758	non-indigenous	+
Navicula finmarchica (Cleve & Grunow) Cleve, 1895	non-indigenous	+
Nephtys ciliata (Müller, 1788)	data-deficient	+
Neptunea arthritica (Valenciennes, 1858)	non-indigenous	+
Oithona davisae Ferrari F.D. & Orsi, 1984	non-indigenous	+
Palaemon macrodactylus Rathbun, 1902	non-indigenous	+
Phaeocystis pouchetii (Hariot) Lagerheim, 1896	cryptogenic	+
Planiliza haematocheila (Temminck & Schlegel, 1845)	non-indigenous	+
Polydora cornuta Bosc, 1802	non-indigenous	+
Prorocentrum cordatum (Ostenfeld) J.D.Dodge, 1975	cryptogenic	+
Protoperidinium quinquecorne (Abé, 1927) Balech, 1974	non-indigenous	+
Rapana venosa (Valenciennes, 1846)	non-indigenous	+
Rhithropanopeus harrisii (Gould, 1841)	non-indigenous	+
Streptosyllis varians Webster & Benedict, 1887	data-deficient	+
Vertebrata fucoides (Hudson) Kuntze, 1891	cryptogenic	+

## Sheet: HR
Croatia refined baseline inventory of non-indigenous, cryptogenic and data-deficient species	Status	Adriatic Sea
Acrothamnion preissii (Sonder) E.M.Wollaston, 1968	non-indigenous	+
Alexandrium minutum Halim, 1960	cryptogenic	+
Alexandrium tamarense (Lebour, 1925) Balech, 1995	data-deficient	+
Amathia verticillata (delle Chiaje, 1822)	non-indigenous	+
Amphibalanus eburneus (Gould, 1841)	non-indigenous	+
Amphibalanus improvisus (Darwin, 1854)	cryptogenic	+
Anadara kagoshimensis (Tokunaga, 1906)	non-indigenous	+
Anadara transversa (Say, 1822)	non-indigenous	+
Antithamnionella spirographidis (Schiffner) E.M.Wollaston, 1968	data-deficient	+
Aplysia dactylomela Rang, 1828	cryptogenic	+
Aplysia parvula Mörch, 1863	cryptogenic	+
Arctapodema australis (Vanhöffen, 1912)	non-indigenous	+
Arcuatula senhousia (Benson, 1842)	non-indigenous	+
Arietellus pavoninus Sars G.O., 1905	non-indigenous	+
Asparagopsis armata Harvey, 1855	non-indigenous	+
Asparagopsis taxiformis (Delile) Trevisan de Saint-Léon, 1845	non-indigenous	+
Aspidosiphon (Akrikos) mexicanus (Murina, 1967)	cryptogenic	+
Balanus trigonus Darwin, 1854	non-indigenous	+
Brachidontes pharaonis (P. Fischer, 1870)	non-indigenous	+
Bugulina fulva (Ryland, 1960)	cryptogenic	+
Bursatella leachii Blainville, 1817	cryptogenic	+
Callinectes sapidus Rathbun, 1896	non-indigenous	+
Calma gobioophaga Calado & Urgorri, 2002	cryptogenic	+
Caulerpa cylindracea Sonder, 1845	non-indigenous	+
Caulerpa taxifolia (M.Vahl) C.Agardh, 1817	non-indigenous	+
Chondria coerulescens (J.Agardh) Falkenberg, 1901	cryptogenic	+
Chondria pygmaea Garbary & Vandermeulen, 1990	data-deficient	+
Clytia hummelincki (Leloup, 1935)	non-indigenous	+
Codium fragile (Suringar) Hariot	non-indigenous	+
Colpomenia peregrina Sauvageau	non-indigenous	+
Corymorpha annulata (Kramp, 1928)	data-deficient	+
Coscinospira hemprichii Ehrenberg, 1839	non-indigenous	+
Cushmanina striatopunctata (Parker & Jones, 1865)	non-indigenous	+
Cyclopterus lumpus Linnaeus, 1758	non-indigenous	+
Dictyota cyanoloma Tronholm, De Clerck, A.Gómez-Garreta & Rull Lluch in Tronholm et al.	non-indigenous	+
Elates ransonnettii (Steindachner, 1876)	non-indigenous	+
Elphidium striatopunctatum (Fichtel & Moll, 1798)	non-indigenous	+
Equulites klunzingeri (Steindachner, 1898)	non-indigenous	+
Eucheilota paradoxica Mayer, 1900	cryptogenic	+
Eudendrium carneum Clarke, 1882	non-indigenous	+
Eudendrium merulum Watson, 1985	non-indigenous	+
Ferosagitta galerita (Dallot, 1971)	non-indigenous	+
Ficopomatus enigmaticus (Fauvel, 1923)	non-indigenous	+
Fistularia commersonii Rüppell, 1838	non-indigenous	+
Halgerda willeyi Eliot, 1904	non-indigenous	+
Haliscera bigelowi Kramp, 1947	non-indigenous	+
Hemigrapsus sanguineus (De Haan, 1835)	non-indigenous	+
Holacanthus ciliaris (Linnaeus, 1758)	non-indigenous	+
Hypnea spinella (C.Agardh) Kützing, 1847	non-indigenous	+
Magallana gigas (Thunberg, 1793)	non-indigenous	+
Margalefidinium polykrikoides (Margalef, 1961) F.Gómez, Richlen & D.M.Anderson, 2017	data-deficient	+
Megabalanus tintinnabulum (Linnaeus, 1758)	non-indigenous	+
Melibe viridis (Kelaart, 1858)	non-indigenous	+
Metasychis gotoi (Izuka, 1902)	data-deficient	+
Neopseudocapitella brasiliensis Rullier & Amoureux, 1979	cryptogenic	+
Neosiphonia paniculata (Montagne) J.N.Norris, 2014	data-deficient	+
Nereis persica Fauvel, 1911	data-deficient	+
Ochetostoma erythrogrammon Rüppell & Leuckart, 1828	non-indigenous	+
Oculina patagonica de Angelis, 1908	cryptogenic	+
Ostreopsis ovata Fukuyo, 1981	cryptogenic	+
Pagrus major (Temminck & Schlegel, 1843)	non-indigenous	+
Paraleucilla magna Klautau, Monteiro & Borojevic, 2004	non-indigenous	+
Paranthias furcifer (Valenciennes, 1828)	non-indigenous	+
Phascolosoma (Phascolosoma) scolops (Selenka & de Man, 1883)	non-indigenous	+
Pinctada imbricata radiata (Leach, 1814)	non-indigenous	+
Planispirinella exigua (Brady, 1879)	non-indigenous	+
Planogypsina acervalis (Brady, 1884)	non-indigenous	+
Prorocentrum cordatum (Ostenfeld) J.D.Dodge, 1975	cryptogenic	+
Siganus luridus (Rüppell, 1829)	non-indigenous	+
Siganus rivulatus Forsskål & Niebuhr, 1775	non-indigenous	+
Siphonaria pectinata (Linnaeus, 1758)	cryptogenic	+
Sphyraena pinguis Gunther, 1874	non-indigenous	+
Stephanolepis diaspros Fraser-Brunner, 1940	non-indigenous	+
Tremoctopus gracilis (Souleyet, 1852)	non-indigenous	+
Trichydra pudica Wright, 1857	data-deficient	+
Undella hadai Balech, 1962	non-indigenous	+
Womersleyella setacea (Hollenberg) R.E.Norris, 1992	non-indigenous	+

## Sheet: CY
Cyprus refined baseline inventory of non-indigenous, cryptogenic and data-deficient species	Status	Aegean-Levantine Sea
Acanthophora nayadiformis (Delile) Papenfuss, 1968	cryptogenic	+
Acanthurus coeruleus Bloch & Schneider, 1801	non-indigenous	+
Acteocina mucronata (Philippi, 1849)	non-indigenous	+
Alepes djedaba (Forsskål, 1775)	non-indigenous	+
Alvania dorbignyi (Audouin, 1826)	cryptogenic	+
Amphistegina lobifera Larsen, 1976	non-indigenous	+
Apanthura sandalensis Stebbing, 1900	non-indigenous	+
Aplysia dactylomela Rang, 1828	cryptogenic	+
Apogonichthyoides pharaonis (Bellotti, 1874)	non-indigenous	+
Aquilonastra burtoni (Gray, 1840)	non-indigenous	+
Asparagopsis armata Harvey, 1855	non-indigenous	+
Atherinomorus forskalii (Rüppell, 1838)	non-indigenous	+
Biuve fulvipunctata (Baba, 1938)	non-indigenous	+
Botryocladia madagascariensis G.Feldmann	non-indigenous	+
Brachidontes pharaonis (P. Fischer, 1870)	non-indigenous	+
Branchiomma luctuosum (Grube, 1870)	non-indigenous	+
Bulla arabica Malaquias & Reid, 2008	non-indigenous	+
Callinectes sapidus Rathbun, 1896	non-indigenous	+
Cassiopea andromeda (Forsskål, 1775)	non-indigenous	+
Caulerpa chemnitzia (Esper) J.V.Lamououx, 1809	cryptogenic	+
Caulerpa cylindracea Sonder, 1845	non-indigenous	+
Caulerpa lamourouxii (Turner) C.Agardh, 1817	non-indigenous	+
Caulerpa taxifolia var. distichophylla (Sonder) Verlaque, Huisman & Procaccini, 2013	non-indigenous	+
Ceratonereis mirabilis Kinberg, 1865	non-indigenous	+
Cerithidium perparvulum (R. B. Watson, 1886)	non-indigenous	+
Cerithiopsis pulvis (Issel, 1869)	non-indigenous	+
Cerithiopsis tenthrenois (Melvill, 1896)	non-indigenous	+
Cerithium scabridum Philippi, 1848	non-indigenous	+
Chama asperella Lamarck, 1819	non-indigenous	+
Chama pacifica Broderip, 1835	non-indigenous	+
Charybdis (Charybdis) hellerii (A. Milne-Edwards, 1867)	non-indigenous	+
Charybdis (Goniohellenus) longicollis Leene, 1938	non-indigenous	+
Chondria coerulescens (J.Agardh) Falkenberg, 1901	cryptogenic	+
Cingulina isseli (Tryon, 1886)	non-indigenous	+
Cladophora patentiramea (Montagne) Kützing, 1849	non-indigenous	+
Conomurex persicus (Swainson, 1821)	non-indigenous	+
Coryphellina rubrolineata O'Donoghue, 1929	non-indigenous	+
Cycloscala hyalina (G. B. Sowerby II, 1844)	non-indigenous	+
Dendostrea folium (Linnaeus, 1758)	non-indigenous	+
Dussumieria elopsoides Bleeker, 1849	non-indigenous	+
Equulites klunzingeri (Steindachner, 1898)	non-indigenous	+
Ergalatax junionae Houart, 2008	non-indigenous	+
Erugosquilla massavensis (Kossmann, 1880)	non-indigenous	+
Etrumeus golanii DiBattista, Randall & Bowen, 2012	non-indigenous	+
Eusyllis kupfferi Langerhans, 1879	non-indigenous	+
Finella pupoides A. Adams, 1860	non-indigenous	+
Fistularia commersonii Rüppell, 1838	non-indigenous	+
Fulvia fragilis (Forsskål in Niebuhr, 1775)	non-indigenous	+
Gafrarium savignyi (Jonas, 1846)	non-indigenous	+
Ganonema farinosum (J.V.Lamouroux) K.C.Fan & Yung C.Wang, 1974	cryptogenic	+
Goniobranchus annulatus (Eliot, 1904)	non-indigenous	+
Halophila stipulacea (Forsskål) Ascherson, 1867	non-indigenous	+
Hamimaera hamigera (Haswell, 1879)	non-indigenous	+
Hemiramphus far (Forsskål, 1775)	non-indigenous	+
Herdmania momus (Savigny, 1816)	non-indigenous	+
Hydroides elegans (Haswell, 1883) [nomen protectum]	non-indigenous	+
Hydroides heterocera (Grube, 1868)	non-indigenous	+
Hypselodoris infucata (Rüppell & Leuckart, 1830)	non-indigenous	+
Indothais lacera (Born, 1778)	non-indigenous	+
Lagocephalus guentheri Miranda Ribeiro, 1915	non-indigenous	+
Lagocephalus sceleratus (Gmelin, 1789)	non-indigenous	+
Lagocephalus suezensis Clark & Gohar, 1953	non-indigenous	+
Laodicea fijiana Agassiz & Mayer, 1899	data-deficient	+
Leucotina natalensis E. A. Smith, 1910	non-indigenous	+
Linopherus canariensis Langerhans, 1881	non-indigenous	+
Lophocladia lallemandii (Montagne) F.Schmitz, 1893	non-indigenous	+
Lysidice collaris Grube, 1870	non-indigenous	+
Macrophthalmus (Macrophthalmus) indicus Davie, 2012	non-indigenous	+
Malleus regula (Forsskål in Niebuhr, 1775)	non-indigenous	+
Melibe viridis (Kelaart, 1858)	non-indigenous	+
Metapenaeopsis aegyptia Galil & Golani, 1990	non-indigenous	+
Metapenaeus monoceros (Fabricius, 1798)	non-indigenous	+
Metasychis gotoi (Izuka, 1902)	cryptogenic	+
Metaxia bacillum (Issel, 1869)	non-indigenous	+
Mnestia girardi (Audouin, 1826)	non-indigenous	+
Neopseudocapitella brasiliensis Rullier & Amoureux, 1979	cryptogenic	+
Notomastus aberans Day, 1957	non-indigenous	+
Notomastus mossambicus (Thomassin, 1970)	non-indigenous	+
Oenone fulgida (Savigny in Lamarck, 1818)	data-deficient	+
Ophiactis macrolepidota Marktanner-Turneretscher, 1887	non-indigenous	+
Ophiactis savignyi (Müller & Troschel, 1842)	non-indigenous	+
Paradella dianae (Menzies, 1962)	non-indigenous	+
Paratapes textilis (Gmelin, 1791)	non-indigenous	+
Parexocoetus mento (Valenciennes, 1847)	non-indigenous	+
Pegidia lacunata McCulloch, 1977	non-indigenous	+
Pempheris rhomboidea Kossmann & Räuber, 1877	non-indigenous	+
Penaeus pulchricaudatus Stebbing, 1914	non-indigenous	+
Percnon gibbesi (H. Milne Edwards, 1853)	non-indigenous	+
Phascolosoma (Phascolosoma) scolops (Selenka & de Man, 1883)	non-indigenous	+
Pilumnopeus vauquelini (Audouin, 1826)	non-indigenous	+
Pinctada imbricata radiata (Leach, 1814)	non-indigenous	+
Pista unibranchia Day, 1963	non-indigenous	+
Polysiphonia atlantica Kapraun & J.N.Norris, 1982	cryptogenic	+
Portunus segnis (Forskål, 1775)	non-indigenous	+
Prosphaerosyllis longipapillata (Hartmann-Schröder, 1979)	non-indigenous	+
Psammacoma gubernaculum (Hanley, 1844)	non-indigenous	+
Pseudolachlanella slitella Langer, 1992	non-indigenous	+
Pseudonereis anomala Gravier, 1899	non-indigenous	+
Pteragogus trispilus Randall, 2013	non-indigenous	+
Purpuradusta gracilis notata (Gill, 1858)	non-indigenous	+
Pyrgulina pupaeformis (Souverbie, 1865)	non-indigenous	+
Pyrunculus fourierii (Audouin, 1826)	non-indigenous	+
Rhinoclavis kochi (Philippi, 1848)	non-indigenous	+
Rhopilema nomadica Galil, 1990	non-indigenous	+
Rissoina bertholleti Issel, 1869	non-indigenous	+
Sargocentron rubrum (Forsskål, 1775)	non-indigenous	+
Saurida lessepsianus Russell, Golani & Tikochinski, 2015	non-indigenous	+
Scarus ghobban Forsskål, 1775	non-indigenous	+
Scomberomorus commerson (Lacepède, 1800)	non-indigenous	+
Sebastapistes strongia (Cuvier, 1829)	non-indigenous	+
Sepioteuthis lessoniana Férussac [in Lesson], 1831	non-indigenous	+
Septifer cumingii Récluz, 1848	non-indigenous	+
Siganus luridus (Rüppell, 1829)	non-indigenous	+
Siganus rivulatus Forsskål & Niebuhr, 1775	non-indigenous	+
Sillago suezensis Golani, Fricke & Tikochinski, 2013	non-indigenous	+
Smaragdia souverbiana (Montrouzier in Souverbie & Montrouzier, 1863)	non-indigenous	+
Sphyraena pinguis Gunther, 1874	non-indigenous	+
Spirobranchus tetraceros (Schmarda, 1861)	non-indigenous	+
Spirorbis (Spirorbis) marioni Caullery & Mesnil, 1897	non-indigenous	+
Spondylus spinosus Schreibers, 1793	non-indigenous	+
Stephanolepis diaspros Fraser-Brunner, 1940	non-indigenous	+
Sticteulima lentiginosa (A. Adams, 1861)	non-indigenous	+
Stypopodium schimperi (Kützing) M.Verlaque & Boudouresque, 1991	non-indigenous	+
Synaptula reciprocans (Forsskål, 1775)	non-indigenous	+
Syrnola fasciata Jickeli, 1882	non-indigenous	+
Terebella ehrenbergi Gravier, 1906	data-deficient	+
Thalamita poissonii (Audouin, 1826)	non-indigenous	+
Torquigener flavimaculosus Hardy & Randall, 1983	non-indigenous	+
Trochus erithreus Brocchi, 1821	non-indigenous	+
Turbonilla edgarii (Melvill, 1896)	non-indigenous	+
Upeneus moluccensis (Bleeker, 1855)	non-indigenous	+
Upeneus pori Ben-Tuvia & Golani, 1989	non-indigenous	+
Vertebrata fucoides (Hudson) Kuntze, 1891	cryptogenic	+
Womersleyella setacea (Hollenberg) R.E.Norris, 1992	non-indigenous	+
Zafra savignyi (Moazzo, 1939)	non-indigenous	+
Zafra selasphora (Melvill & Standen, 1901)	non-indigenous	+

## Sheet: DK
Denmark refined baseline inventory of non-indigenous, cryptogenic and data-deficient species	Status	Greater North Sea	Baltic Sea	Environment
Acartia (Acanthacartia) tonsa Dana, 1849	non-indigenous	+	+
Acipenser ruthenus Linnaeus, 1758	non-indigenous	+		oligohaline
Acipenser stellatus Pallas, 1771	non-indigenous		+	oligohaline
Aglaothamnion halliae (F.S.Collins) N.E.Aponte, D.L.Ballantine & J.N.Norris, 1997	non-indigenous	+
Akashiwo sanguinea (K.Hirasaka) G.Hansen & Ø.Moestrup, 2000	non-indigenous	+
Alexandrium leei Balech, 1985	non-indigenous	+
Alexandrium margalefii Balech, 1994	non-indigenous	+
Alexandrium minutum Halim, 1960	cryptogenic	+
Alexandrium tamarense (Lebour, 1925) Balech, 1995	cryptogenic	+
Alitta succinea (Leuckart, 1847)	cryptogenic	+	+
Alkmaria romijni Horst, 1919	cryptogenic	+
Amphibalanus improvisus (Darwin, 1854)	cryptogenic	+	+
Aphelochaeta marioni (Saint-Joseph, 1894)	cryptogenic	+
Austrominius modestus (Darwin, 1854)	non-indigenous	+
Bacteriastrum hyalinum Lauder, 1864	cryptogenic	+
Beroe ovata Bruguière, 1789	non-indigenous		+
Biddulphia rhombus (Ehrenberg) W.Smith, 1854	non-indigenous	+
Biddulphia sinensis Greville, 1866	non-indigenous	+
Bonnemaisonia hamifera Hariot, 1891	non-indigenous	+
Callinectes sapidus Rathbun, 1896	non-indigenous	+	+
Caprella mutica Schurin, 1935	non-indigenous	+
Chaetoceros peruvianus Brightwell	non-indigenous	+
Chaetoceros circinalis (Meunier) K.G. Jensen & Moestrup	non-indigenous		+
Chaetoceros concavicornis Mangin, 1917	non-indigenous	+
Codium fragile (Suringar) Hariot, 1889	non-indigenous	+	+
Coplomenia peregrina Sauvageau	non-indigenous	+
Cordylophora caspia (Pallas, 1771)	data-deficient	+	+	oligohaline
Corymbellus aureus J.C.Green, 1976	non-indigenous	+
Coscinodiscus wailesii Gran & Angst, 1931	cryptogenic	+
Crassostrea virginica (Gmelin, 1791)	non-indigenous	+
Crepidula fornicata (Linnaeus, 1758)	non-indigenous	+
Dasya baillouviana (S.G.Gmelin) Montagne, 1841	non-indigenous	+	+
Dasysiphonia japonica (Yendo) H.-S.Kim, 2012	non-indigenous	+
Dictyota dichotoma (Hudson) J.V.Lamouroux	cryptogenic	+
Dinophysis sacculus Stein, 1883	non-indigenous	+
Emiliania huxleyi (Lohmann) W.W.Hay & H.P.Mohler, 1967	non-indigenous	+
Ensis leei M. Huber, 2015	non-indigenous	+	+
Eriocheir sinensis H. Milne Edwards, 1853	non-indigenous	+	+
Ethmodiscus punctiger Castracane, 1886	non-indigenous		+
Eupyxidicula turris (Greville) S.Blanco & C.E.Wetzel	non-indigenous	+
Ficopomatus enigmaticus (Fauvel, 1923)	non-indigenous	+	+
Fucus evanescens C.Agardh, 1820	cryptogenic	+	+
Gammarus tigrinus Sexton, 1939	non-indigenous		+
Goniadella gracilis (Verrill, 1873)	non-indigenous	+
Gonionemus vertens A. Agassiz, 1862	non-indigenous	+
Gracilaria vermiculophylla (Ohmi) Papenfuss, 1967	non-indigenous	+
Hemigrapsus sanguineus (De Haan, 1835)	non-indigenous	+
Hemigrapsus takanoi Asakura & Watanabe, 2005	non-indigenous	+
Heterosigma akashiwo (Y.Hada) Y.Hada ex Y.Hara & M.Chihara, 1987	cryptogenic	+
Homarus americanus H. Milne Edwards, 1837	non-indigenous		+
Huso huso (Linnaeus, 1758)	non-indigenous		+
Karenia mikimotoi (Miyake & Kominami ex Oda) Gert Hansen & Ø.Moestrup, 2000	non-indigenous	+
Lepidodinium chlorophorum (M.Elbrächter & E.Schnepf) Gert Hansen, L.Botes & M.de Salas, 2007	cryptogenic	+	+
Magallana gigas (Thunberg, 1793)	non-indigenous	+	+
Marenzelleria neglecta Sikorski & Bick, 2004	non-indigenous	+
Marenzelleria viridis (Verrill, 1873)	non-indigenous	+	+
Melanothamnus harveyi (Bailey) Díaz-Tapia & Maggs, 2017	non-indigenous	+
Mnemiopsis leidyi A. Agassiz, 1865	non-indigenous	+	+
Molgula manhattensis (De Kay, 1843)	non-indigenous		+
Mya arenaria Linnaeus, 1758	cryptogenic	+	+
Neogobius melanostomus (Pallas, 1814)	non-indigenous		+	oligohaline
Ocinebrellus inornatus (Récluz, 1851)	non-indigenous	+
Oncorhynchus gorbuscha (Walbaum, 1792)	non-indigenous		+	oligohaline
Oncorhynchus mykiss (Walbaum, 1792)	non-indigenous	+	+	oligohaline
Pachycordyle michaeli (Berrill, 1948)	non-indigenous		+
Palaemon elegans Rathke, 1837	cryptogenic		+
Peridiniella catenata (Levander) Balech, 1977	non-indigenous		+
Peridiniella danica (Paulsen) Y.B.Okolodkov & J.D.Dodge, 1995	non-indigenous	+
Petricolaria pholadiformis (Lamarck, 1818)	non-indigenous	+
Platorchestia platensis (Krøyer, 1845)	cryptogenic		+
Porphyra umbilicalis Kützing, 1843	non-indigenous		+
Potamopyrgus antipodarum (Gray, 1843)	non-indigenous	+	+
Prorocentrum gracile Schütt, 1895	non-indigenous	+
Prorocentrum lima (Ehrenberg) F.Stein, 1878	non-indigenous	+
Prorocentrum triestinum J.Schiller, 1918	cryptogenic	+
Protoperidinium quinquecorne (Abé, 1927) Balech, 1974	non-indigenous	+
Pseudochattonella sp.	non-indigenous		+
Pseudochattonella verruculosa (Y.Hara & M.Chihara) S.Tanabe-Hosoi, D.Honda, S.Fukaya, Y.Inagaki & Y.Sako, 2007	cryptogenic	+
Rhithropanopeus harrisii (Gould, 1841)	non-indigenous		+
Rhizosolenia calcar-avis Schultze, 1858	non-indigenous	+
Sargassum muticum (Yendo) Fensholt, 1955	non-indigenous	+
Spartina townsendii var. anglica C.E. Hubbard	non-indigenous	+	+	oligohaline
Styela clava Herdman, 1881	non-indigenous	+
Teredo navalis Linnaeus, 1758	cryptogenic	+	+
Trieres mobiliensis (J.W.Bailey) Ashworth & Theriot, 2013	non-indigenous	+
Trieres regia (M.Schultze) M.P.Ashworth & E.C.Theriot, 2013	non-indigenous	+
Tripos arietinus (Cleve) F.Gómez, 2013	non-indigenous	+
Tripos macroceros (Ehrenberg) F.Gómez, 2013	non-indigenous	+

## Sheet: EE
Estonia refined baseline inventory of non-indigenous, cryptogenic and data-deficient species	Status	Baltic Sea	Remarks
Acartia (Acanthacartia) tonsa Dana, 1849	non-indigenous	+
Acipenser baerii Brandt, 1869	non-indigenous	+
Acipenser gueldenstaedtii Brandt & Ratzeburg, 1833	non-indigenous	+
Amphibalanus improvisus (Darwin, 1854)	cryptogenic	+
Carassius gibelio (Bloch, 1782)	non-indigenous	+	oligohaline / freshwater
Cercopagis (Cercopagis) pengoi (Ostroumov, 1891)	non-indigenous	+
Chara connivens P.Salzmann ex A.Braun, 1835	non-indigenous	+
Chelicorophium curvispinum (G.O. Sars, 1895)	non-indigenous	+
Cordylophora caspia (Pallas, 1771)	data-deficient	+
Coregonus peled (Gmelin, 1789)	non-indigenous	+	marine / oligohaline / freshwater
Cyprinus carpio Linnaeus, 1758	non-indigenous	+
Dreissena polymorpha (Pallas, 1771)	non-indigenous	+
Elodea canadensis Michx.	non-indigenous	+	oligohaline
Eriocheir sinensis H. Milne Edwards, 1853	non-indigenous	+
Evadne anonyx G.O. Sars, 1897	non-indigenous	+
Gammarus tigrinus Sexton, 1939	non-indigenous	+
Hemimysis anomala G.O. Sars, 1907	non-indigenous	+
Huso huso (Linnaeus, 1758)	non-indigenous	+	marine / oligohaline / freshwater
Hypophthalmichthys nobilis (Richardson, 1845)	non-indigenous	+	oligohaline / freshwater
Ictalurus punctatus (Rafinesque, 1818)	non-indigenous	+
Maeotias marginata (Modeer, 1791)	non-indigenous	+
Marenzelleria neglecta Sikorski & Bick, 2004	non-indigenous	+
Mya arenaria Linnaeus, 1758	cryptogenic	+
Neogobius melanostomus (Pallas, 1814)	non-indigenous	+
Oncorhynchus mykiss (Walbaum, 1792)	non-indigenous	+	marine / oligohaline / freshwater
Palaemon elegans Rathke, 1837	cryptogenic	+
Paramysis (Mesomysis) intermedia (Czerniavsky, 1882)	non-indigenous	+
Pontogammarus robustoides (Sars, 1894)	non-indigenous	+
Potamopyrgus antipodarum (Gray, 1843)	non-indigenous	+
Prorocentrum cordatum (Ostenfeld) J.D.Dodge, 1975	cryptogenic	+
Rhithropanopeus harrisii (Gould, 1841)	non-indigenous	+
Sinelobus vanhaareni Bamber, 2014	non-indigenous	+

## Sheet: FI
Finland refined baseline inventory of non-indigenous, cryptogenic and data-deficient species	Status	Baltic Sea	Remarks
Acartia (Acanthacartia) tonsa Dana, 1849	non-indigenous	+
Amphibalanus improvisus (Darwin, 1854)	cryptogenic	+
Boccardiella ligerica (Ferronnière, 1898)	cryptogenic	+
Carassius gibelio (Bloch, 1782)	non-indigenous	+	oligohaline / freshwater
Carcinus maenas (Linnaeus, 1758)	non-indigenous	+
Cercopagis (Cercopagis) pengoi (Ostroumov, 1891)	non-indigenous	+
Chara connivens P.Salzmann ex A.Braun, 1835	non-indigenous	+
Cordylophora caspia (Pallas, 1771)	data-deficient	+
Cyprinus carpio Linnaeus, 1758	non-indigenous	+	oligohaline
Dreissena polymorpha (Pallas, 1771)	non-indigenous	+	oligohaline
Elodea canadensis Michx.	non-indigenous	+	oligohaline
Eriocheir sinensis H. Milne Edwards, 1853	non-indigenous	+
Evadne anonyx G.O. Sars, 1897	non-indigenous	+
Gammarus tigrinus Sexton, 1939	non-indigenous	+
Hemimysis anomala G.O. Sars, 1907	non-indigenous	+	oligohaline
Marenzelleria arctia (Chamberlin, 1920)	non-indigenous	+
Marenzelleria neglecta Sikorski & Bick, 2004	non-indigenous	+
Marenzelleria viridis (Verrill, 1873)	non-indigenous	+
Mya arenaria Linnaeus, 1758	cryptogenic	+
Mytilopsis leucophaeata (Conrad, 1831)	non-indigenous	+	oligohaline
Neogobius melanostomus (Pallas, 1814)	non-indigenous	+	oligohaline / freshwater
Oncorhynchus mykiss (Walbaum, 1792)	non-indigenous	+	oligohaline / freshwater
Palaemon elegans Rathke, 1837	cryptogenic	+
Paranais frici Hrabĕ, 1941	non-indigenous	+
Potamopyrgus antipodarum (Gray, 1843)	non-indigenous	+
Prorocentrum cordatum (Ostenfeld) J.D.Dodge, 1975	cryptogenic	+
Rhithropanopeus harrisii (Gould, 1841)	non-indigenous	+
Telmatogeton japonicus Tokunaga, 1933	non-indigenous	+
Victorella pavida Saville-Kent, 1870	cryptogenic	+

## Sheet: FR
France refined baseline inventory of non-indigenous, cryptogenic and data-deficient species	Status	Western Mediterranean Sea	Bay of Biscay and the Iberian Coast	Celtic Seas	Greater North Sea
Acanthaster planci (Linnaeus, 1758)	non-indigenous	+
Acanthophora nayadiformis (Delile) Papenfuss, 1968	cryptogenic	+
Acartia (Acanthacartia) tonsa Dana, 1849	non-indigenous	+	+		+
Acartia (Acartiura) omorii Bradford, 1976	non-indigenous				+
Acrothamnion preissii (Sonder) E.M.Wollaston, 1968	non-indigenous	+
Acrothrix gracilis Kylin, 1907	non-indigenous	+
Agardhiella subulata (C.Agardh) Kraft & M.J.Wynne, 1979	non-indigenous	+
Aglaothamnion feldmanniae Halos, 1965	non-indigenous	+
Ahnfeltiopsis flabelliformis (Harvey) Masuda, 1993	non-indigenous	+
Alexandrium affine (H.Inoue & Y.Fukuyo) Balech, 1995	non-indigenous		+		+
Alexandrium catenella (Whedon & Kofoid) Balech, 1985	non-indigenous	+
Alexandrium leei Balech, 1985	non-indigenous		+		+
Alexandrium minutum Halim, 1960	cryptogenic		+		+
Amathia verticillata (delle Chiaje, 1822)	non-indigenous	+
Amphibalanus amphitrite (Darwin, 1854)	non-indigenous	+	+		+
Amphibalanus eburneus (Gould, 1841)	non-indigenous	+	+		+
Amphibalanus improvisus (Darwin, 1854)	cryptogenic		+		+
Amphibalanus reticulatus (Utinomi, 1967)	non-indigenous	+
Amphibalanus variegatus (Darwin, 1854)	non-indigenous				+
Amphogona pusilla Hartlaub, 1909	non-indigenous	+
Ampithoe valida Smith, 1873	non-indigenous	+
Anomia chinensis Philippi, 1849	data-deficient		+
Anotrichium furcellatum (J.Agardh) Baldock, 1976	cryptogenic	+	+
Antithamnion densum (Suhr) M.Howe	non-indigenous		+		+
Antithamnion amphigeneum A.J.K.Millar, 1990	non-indigenous	+
Antithamnion hubbsii E.Y.Dawson, 1962	non-indigenous	+
Antithamnionella ternifolia (Hooker fil. & Harvey) Lyle	non-indigenous	+	+		+
Antithamnionella boergesenii (Cormaci & G.Furnari) Athanasiadis, 1996	cryptogenic	+
Antithamnionella elegans (Berthold) J.H.Price & D.M.John, 1986	cryptogenic	+
Antithamnionella spirographidis (Schiffner) E.M.Wollaston, 1968	cryptogenic	+			+
Apoglossum gregarium (E.Y.Dawson) M.J.Wynne	cryptogenic	+
Arctapodema australis (Vanhöffen, 1912)	data-deficient	+
Arcuatula senhousia (Benson, 1842)	non-indigenous	+	+
Arhynchite arhynchite (Ikeda, 1924)	non-indigenous	+
Asparagopsis armata Harvey, 1855	non-indigenous	+	+	+	+
Asparagopsis taxiformis (Delile) Trevisan de Saint-Léon, 1845	non-indigenous	+
Aurelia solida Browne, 1905	data-deficient	+
Aurelia coerulea von Lendenfeld, 1884	data-deficient	+
Austrominius modestus (Darwin, 1854)	non-indigenous	+	+	+	+
Balanus trigonus Darwin, 1854	non-indigenous	+
Biddulphia sinensis Greville, 1866	non-indigenous				+
Blackfordia virginica Mayer, 1910	non-indigenous		+
Boccardia semibranchiata Guérin, 1990	non-indigenous		+		+
Boccardiella ligerica (Ferronnière, 1898)	cryptogenic		+		+
Bonnemaisonia hamifera Hariot, 1891	non-indigenous	+	+	+	+
Botrylloides violaceus Oka, 1927	non-indigenous		+		+
Brachidontes pharaonis (P. Fischer, 1870)	non-indigenous	+
Brachynotus sexdentatus (Risso, 1827)	non-indigenous		+		+
Bugula neritina (Linnaeus, 1758)	cryptogenic		+		+
Bugulina fulva (Ryland, 1960)	cryptogenic	+
Bugulina simplex (Hincks, 1886)	non-indigenous		+
Bugulina stolonifera (Ryland, 1960)	cryptogenic		+		+
Callinectes sapidus Rathbun, 1896	non-indigenous	+	+		+
Caulacanthus okamurae Yamada, 1933	non-indigenous	+
Caulerpa cylindracea Sonder, 1845	non-indigenous	+
Caulerpa taxifolia (M.Vahl) C.Agardh, 1817	non-indigenous	+
Caulibugula zanzibariensis (Waters, 1913)	non-indigenous		+
Celtodoryx ciocalyptoides (Burton, 1935)	non-indigenous		+	+	+
Chondria coerulescens (J.Agardh) Falkenberg, 1901	cryptogenic	+
Chondria curvilineata F.S.Collins & Hervey, 1917	non-indigenous	+
Chondrus giganteus f. flabellatus Mikami, 1965	non-indigenous	+
Chorda filum (Linnaeus) Stackhouse, 1797	non-indigenous	+
Chrysonephos lewisii (W.R.Taylor) W.R.Taylor, 1952	non-indigenous	+
Chrysymenia wrightii (Harvey) Yamada, 1932	non-indigenous	+
Cirrholovenia tetranema Kramp, 1959	cryptogenic	+
Cladophora hutchinsioides C.Hoek & Womersley, 1984	data-deficient	+
Cladosiphon zosterae (J.Agardh) Kylin, 1940	non-indigenous	+
Clymenella torquata (Leidy, 1855)	non-indigenous				+
Clytia linearis (Thorneley, 1900)	non-indigenous	+
Codium fragile subsp. fragile (Suringar) Hariot, 1889	non-indigenous	+	+	+	+
Colaconema codicola (Børgesen) H.Stegenga, J.J.Bolton & R.J.Anderson, 1997	non-indigenous	+
Colpomenia peregrina Sauvageau	non-indigenous	+	+	+	+
Corambe obscura (A. E. Verrill, 1870)	non-indigenous		+		+
Cordylophora caspia (Pallas, 1771)	data-deficient		+		+
Corella eumyota Traustedt, 1882	non-indigenous		+
Coryne eximia Allman, 1859	cryptogenic	+	+	+	+
Coscinodiscus wailesii Gran & Angst, 1931	cryptogenic		+		+
Coscinospira hemprichii Ehrenberg, 1839	non-indigenous	+
Crassostrea rhizophorae (Guilding, 1828)	non-indigenous		+
Crassostrea virginica (Gmelin, 1791)	non-indigenous		+		+
Crepidula fornicata (Linnaeus, 1758)	non-indigenous	+	+	+	+
Crisularia serrata (Lamarck, 1816)	non-indigenous	+
Cutleria multifida (Turner) Greville	non-indigenous	+
Dasya sessilis Yamada, 1928	non-indigenous	+
Dasysiphonia japonica (Yendo) H.-S.Kim, 2012	non-indigenous	+	+
Derbesia rhizophora Yamada, 1961	non-indigenous	+
Desmarestia viridis (O.F.Müller) J.V.Lamouroux, 1813	non-indigenous	+
Diadumene cincta Stephenson, 1925	cryptogenic		+		+
Diadumene lineata (Verrill, 1869)	non-indigenous	+	+		+
Dictyota cyanoloma Tronholm, De Clerck, A.Gómez-Garreta & Rull Lluch in Tronholm et al.	non-indigenous	+
Didemnum vexillum Kott, 2002	non-indigenous		+
Diplosoma listerianum (Milne Edwards, 1841)	cryptogenic				+
Dyspanopeus sayi (Smith, 1869)	non-indigenous		+
Ecteinascidia styeloides (Traustedt, 1882)	non-indigenous	+
Ensis leei M. Huber, 2015	non-indigenous				+
Eocuma sarsii (Kossmann), 1880	non-indigenous	+
Epinephelus merra Bloch, 1793	non-indigenous	+
Eriocheir sinensis H. Milne Edwards, 1853	non-indigenous	+	+		+
Eucheilota paradoxica Mayer, 1900	cryptogenic	+
Eudendrium carneum Clarke, 1882	non-indigenous	+
Eudendrium merulum Watson, 1985	non-indigenous	+
Exaiptasia pallida (Agassiz in Verrill, 1864)	non-indigenous		+
Fibrocapsa japonica S.Toriumi & H.Takano, 1973	non-indigenous		+		+
Ficopomatus enigmaticus (Fauvel, 1923)	non-indigenous	+	+		+
Filellum serratum (Clarke, 1879)	cryptogenic	+
Fistularia commersonii Rüppell, 1838	non-indigenous	+
Fistulobalanus albicostatus (Pilsbry, 1916)	non-indigenous		+
Fucus spiralis Linnaeus, 1753	non-indigenous	+
Fusinus rostratus (Olivi, 1792)	non-indigenous		+
Gibbula albida (Gmelin, 1791)	non-indigenous		+		+
Glaucostegus halavi (Forsskål, 1775)	non-indigenous	+
Goniadella gracilis (Verrill, 1873)	non-indigenous		+		+
Gonionemus vertens A. Agassiz, 1862	non-indigenous	+	+		+
Goniotrichopsis sublittoralis G.M.Smith, 1943	non-indigenous	+
Gracilaria vermiculophylla (Ohmi) Papenfuss, 1967	non-indigenous		+
Grateloupia asiatica S.Kawaguchi & H.W.Wang, 2001	non-indigenous	+
Grateloupia minima P.L.Crouan & H.M.Crouan, 1867	non-indigenous	+
Grateloupia patens (Okamura) S.Kawaguchi & H.W.Wang, 2001	non-indigenous	+
Grateloupia subpectinata Holmes, 1912	non-indigenous		+		+
Grateloupia turuturu Yamada, 1941	non-indigenous	+	+	+	+
Griffithsia corallinoides (Linnaeus) Trevisan, 1845	non-indigenous	+
Halothrix lumbricalis (Kützing) Reinke, 1888	non-indigenous	+
Hemigrapsus sanguineus (De Haan, 1835)	non-indigenous				+
Hemigrapsus takanoi Asakura & Watanabe, 2005	non-indigenous		+		+
Herposiphonia parca Setchell, 1926	non-indigenous	+
Hesperibalanus fallax (Broch, 1927)	non-indigenous		+		+
Heterosigma akashiwo (Y.Hada) Y.Hada ex Y.Hara & M.Chihara, 1987	cryptogenic		+		+
Hexaplex trunculus (Linnaeus, 1758)	non-indigenous		+
Homarus americanus H. Milne Edwards, 1837	non-indigenous		+		+
Hydroides albiceps (Grube, 1870)	non-indigenous	+
Hydroides elegans (Haswell, 1883) [nomen protectum]	non-indigenous	+			+
Hydroides ezoensis Okuda, 1934	non-indigenous		+		+
Hypnea spinella (C.Agardh) Kützing, 1847	non-indigenous	+
Hypnea valentiae (Turner) Montagne, 1841	non-indigenous	+
Karenia brevisulcata (F.H.Chang) G.Hansen & Ø.Moestrup, 2000	cryptogenic		+		+
Karenia papilionacea A.J.Haywood & K.A.Steidinger, 2004	non-indigenous		+		+
Karenia umbella de Salas, Bolch & Hallegraeff, 2004	non-indigenous		+		+
Koinostylochus ostreophagus (Hyman, 1955)	non-indigenous		+		+
Kornmannia leptoderma (Kjellman) Bliding, 1969	cryptogenic		+
Laurencia brongniartii J.Agardh, 1841	non-indigenous		+
Laurencia caduciramulosa Masuda & Kawaguchi, 1997	non-indigenous	+
Laurencia okamurae Yamada, 1931	non-indigenous	+
Leathesia marina (Lyngbye) Decaisne, 1842	non-indigenous	+
Limnoria tripunctata Menzies, 1951	cryptogenic		+
Lithophyllum yessoense Foslie, 1909	non-indigenous	+
Lomentaria flaccida Tanaka, 1944	non-indigenous	+
Lomentaria hakodatensis Yendo, 1920	non-indigenous	+	+
Lyrodus pedicellatus (Quatrefages, 1849)	cryptogenic		+		+
Macromedaeus voeltzkowi (Lenz, 1905)	non-indigenous				+
Maeotias marginata (Modeer, 1791)	non-indigenous		+
Magallana gigas (Thunberg, 1793)	non-indigenous	+	+	+	+
Magallana rivularis (Gould, 1861)	non-indigenous		+
Magallana sikamea (Amemiya, 1928)	non-indigenous		+
Megabalanus coccopoma (Darwin, 1854)	non-indigenous				+
Megabalanus tintinnabulum (Linnaeus, 1758)	non-indigenous		+
Melanothamnus harveyi (Bailey) Díaz-Tapia & Maggs, 2017	non-indigenous	+
Mercenaria mercenaria (Linnaeus, 1758)	non-indigenous	+	+		+
Microcosmus anchylodeirus Traustedt, 1883	cryptogenic	+
Microcosmus squamiger Michaelsen, 1927	non-indigenous	+	+
Microspongium stilophorae (P.L.Crouan & H.M.Crouan) Cormaci & G.Furnari, 2012	non-indigenous	+
Mizuhopecten yessoensis (Jay, 1857)	non-indigenous		+		+
Mnemiopsis leidyi A. Agassiz, 1865	non-indigenous	+			+
Moerisia inkermanica Paltschikowa-Ostroumowa, 1925	non-indigenous				+
Molgula manhattensis (De Kay, 1843)	cryptogenic	+	+		+
Monocorophium sextonae (Crawford, 1937)	cryptogenic		+
Mya arenaria Linnaeus, 1758	non-indigenous	+	+		+
Nemalion vermiculare Suringar, 1874	non-indigenous	+
Nemopsis bachei L. Agassiz, 1849	non-indigenous		+		+
Neodexiospira brasiliensis (Grube, 1872)	non-indigenous				+
Neosiphonia paniculata (Montagne) J.N.Norris, 2014	non-indigenous	+
Nereis jacksoni Kinberg, 1865	data-deficient	+
Nitophyllum stellato-corticatum Okamura, 1932	non-indigenous	+
Notomastus aberans Day, 1957	non-indigenous	+
Ocinebrellus inornatus (Récluz, 1851)	non-indigenous		+		+
Octotiara russelli Kramp, 1953	data-deficient	+
Oculina patagonica de Angelis, 1908	cryptogenic	+
Ophiactis savignyi (Müller & Troschel, 1842)	non-indigenous	+
Ostraea angasi G. B. Sowerby II, 1871	non-indigenous		+
Ostrea chilensis Philippi, 1844	non-indigenous				+
Ostrea denselamellosa Lischke, 1869	non-indigenous		+
Ostrea puelchana d'Orbigny, 1842	non-indigenous		+
Pachymeniopsis lanceolata (K.Okamura) Y.Yamada ex S.Kawabata, 1954	non-indigenous	+
Palaemon macrodactylus Rathbun, 1902	non-indigenous		+		+
Paracartia grani Sars G.O., 1904	non-indigenous	+
Paramphiascella vararensis (Scott T., 1903)	data-deficient				+
Parvocalanus crassirostris (Dahl F., 1894)	non-indigenous	+
Penaeus japonicus Spence Bate, 1888	non-indigenous	+	+		+
Perophora multiclathrata (Sluiter, 1904)	non-indigenous	+
Perophora japonica Oka, 1927	non-indigenous		+		+
Petricolaria pholadiformis (Lamarck, 1818)	non-indigenous	+			+
Pileolaria berkeleyana (Rioja, 1942)	non-indigenous	+	+		+
Pinctada imbricata radiata (Leach, 1814)	non-indigenous	+
Platorchestia platensis (Krøyer, 1845)	cryptogenic	+
Polycera hedgpethi Er. Marcus, 1964	non-indigenous	+
Polydora cornuta Bosc, 1802	non-indigenous				+
Polydora hoplura Claparède, 1868	non-indigenous			+	+
Polyopes lancifolius (Harvey) Kawaguchi & Wang, 2002	non-indigenous		+
Polysiphonia atlantica Kapraun & J.N.Norris, 1982	cryptogenic	+
Polysiphonia forfex Harvey, 1859	non-indigenous		+
Polysiphonia morrowii Harvey, 1857	non-indigenous	+
Potamopyrgus antipodarum (Gray, 1843)	non-indigenous	+	+
Psenes pellucidus Lütken, 1880	non-indigenous	+
Pseudodiaptomus marinus Sato, 1913	data-deficient	+
Pseudo-nitzschia multistriata (Takano) Takano, 1995	non-indigenous		+		+
Psiloteredo megotara (Hanley in Forbes & Hanley, 1848)	cryptogenic				+
Pterosiphonia tanakae S.Uwai & M.Masuda, 1999	non-indigenous	+
Punctaria tenuissima (C.Agardh) Greville, 1830	non-indigenous	+
Pylaiella littoralis (Linnaeus) Kjellman, 1872	non-indigenous	+
Pyropia yezoensis (Ueda) M.S.Hwang & H.G.Choi, 2011	non-indigenous	+
Rapana venosa (Valenciennes, 1846)	non-indigenous		+
Rhithropanopeus harrisii (Gould, 1841)	non-indigenous	+	+		+
Rhodophysema georgei Batters, 1900	non-indigenous	+
Ruditapes philippinarum (Adams & Reeve, 1850)	non-indigenous	+	+	+	+
Rugulopteryx okamurae (E.Y.Dawson) I.K.Hwang, W.J.Lee & H.S.Kim, 2009	non-indigenous	+
Saccharina japonica (J.E. Areschoug) C.E.Lane, C.Mayes, Druehl & G.W.Saunders, 2006	non-indigenous	+
Sarconema filiforme (Sonder) Kylin, 1932	non-indigenous	+
Sargassum muticum (Yendo) Fensholt, 1955	non-indigenous	+	+	+	+
Scolionema suvaense (Agassiz & Mayer, 1899)	non-indigenous	+
Scytosiphon dotyi M.J.Wynne, 1969	non-indigenous	+
Siganus luridus (Rüppell, 1829)	non-indigenous	+
Solieria chordalis (C.Agardh) J.Agardh, 1842	non-indigenous		+	+	+
Solieria filiformis (Kützing) P.W.Gabrielson, 1985	non-indigenous	+
Sorites variabilis Lacroix, 1941	non-indigenous	+
Spartina versicolor	non-indigenous		+
Spartina alterniflora Loisel.	non-indigenous		+		+
Spartina townsendii var. anglica C.E. Hubbard	non-indigenous		+		+
Sphaeroma walkeri Stebbing, 1905	non-indigenous	+
Sphaerotrichia firma (E.S.Gepp) A.D.Zinova, 1958	non-indigenous	+
Spirorbis (Spirorbis) marioni Caullery & Mesnil, 1897	non-indigenous	+
Spongoclonium caribaeum (Børgesen) M.J.Wynne, 2005	non-indigenous	+	+		+
Streblospio benedicti Webster, 1879	non-indigenous		+
Styela clava Herdman, 1881	non-indigenous	+	+	+	+
Styela plicata (Lesueur, 1823)	non-indigenous	+
Synidotea laticauda Benedict, 1897	non-indigenous		+
Takayama tasmanica de Salas, Bolch & Hallegraeff, 2003	non-indigenous		+		+
Terebella ehrenbergi Gravier, 1906	non-indigenous	+
Teredo navalis Linnaeus, 1758	cryptogenic	+	+	+	+
Tricellaria inopinata d'Hondt & Occhipinti Ambrogi, 1985	non-indigenous		+		+
Tritia neritea (Linnaeus, 1758)	non-indigenous		+		+
Ulva australis Areschoug, 1854	non-indigenous	+
Ulva lactuca Linnaeus, 1753	non-indigenous	+
Ulvaria obscura (Kützing) P.Gayral ex C.Bliding, 1969	non-indigenous	+	+
Undaria pinnatifida (Harvey) Suringar, 1873	non-indigenous	+	+	+	+
Urosalpinx cinerea (Say, 1822)	non-indigenous		+		+
Vertebrata fucoides (Hudson) Kuntze, 1891	cryptogenic	+
Victorella pavida Saville-Kent, 1870	cryptogenic		+		+
Watersipora subtorquata (d'Orbigny, 1852)	cryptogenic		+
Womersleyella setacea (Hollenberg) R.E.Norris, 1992	non-indigenous	+
Xenostrobus securis (Lamarck, 1819)	non-indigenous	+

## Sheet: DE
Germany refined baseline inventory of non-indigenous, cryptogenic and data-deficient species	Status	Greater North Sea	Baltic Sea	Remarks
Acartia (Acanthacartia) tonsa Dana, 1849	non-indigenous	+	+
Acipenser baerii Brandt, 1869	non-indigenous	+	+	oligohaline
Acipenser gueldenstaedtii Brandt & Ratzeburg, 1833	non-indigenous		+	oligohaline
Acipenser transmontanus Richardson, 1836	non-indigenous	+		oligohaline
Aglaothamnion halliae (F.S.Collins) N.E.Aponte, D.L.Ballantine & J.N.Norris, 1997	non-indigenous	+
Alexandrium minutum Halim, 1960	cryptogenic	+
Alexandrium tamarense (Lebour, 1925) Balech, 1995	cryptogenic	+
Ameira divagans divagans Nicholls, 1939	data-deficient		+
Amphibalanus amphitrite (Darwin, 1854)	non-indigenous	+
Amphibalanus improvisus (Darwin, 1854)	cryptogenic	+	+
Antithamnionella ternifolia (J.D.Hooker & Harvey) Lyle, 1922	non-indigenous	+
Aplidium glabrum (Verrill, 1871)	cryptogenic	+
Austrominius modestus (Darwin, 1854)	non-indigenous	+
Biddulphia sinensis Greville, 1866	non-indigenous	+	+
Boccardiella ligerica (Ferronnière, 1898)	cryptogenic	+	+
Bonnemaisonia hamifera Hariot, 1891	non-indigenous	+
Botrylloides violaceus Oka, 1927	non-indigenous	+
Bougainvillia macloviana Lesson, 1830	non-indigenous	+
Bugula neritina (Linnaeus, 1758)	cryptogenic	+
Bugulina stolonifera (Ryland, 1960)	cryptogenic	+
Callinectes sapidus Rathbun, 1896	non-indigenous	+
Caprella mutica Schurin, 1935	non-indigenous	+
Ceramium cimbricum H.E.Petersen, 1924	cryptogenic	+
Cercopagis (Cercopagis) pengoi (Ostroumov, 1891)	non-indigenous		+
Cereus pedunculatus (Pennant, 1777)	non-indigenous	+
Chaetoceros cf. lorenzianus Grunow	non-indigenous		+
Chalinula loosanoffi (Hartman, 1958)	non-indigenous	+
Chara connivens P.Salzmann ex A.Braun, 1835	non-indigenous		+	freshwater / oligohaline
Chattonella marina (Subrahmanyan) Hara & Chihara, 1982	non-indigenous	+
Chelicorophium curvispinum (G.O. Sars, 1895)	non-indigenous	+	+	marine / oligohaline
Codium fragile (Suringar) Hariot	non-indigenous	+
Colpomenia peregrina Sauvageau	data-deficient	+
Cordylophora caspia (Pallas, 1771)	data-deficient	+	+	oligohaline
Coscinodiscus wailesii Gran & Angst, 1931	cryptogenic	+
Crassostrea virginica (Gmelin, 1791)	non-indigenous	+
Crepidula fornicata (Linnaeus, 1758)	non-indigenous	+
Dasya baillouviana (S.G.Gmelin) Montagne, 1841	non-indigenous	+	+
Desmarestia viridis (O.F.Müller) J.V.Lamouroux, 1813	cryptogenic	+	+
Diadumene cincta Stephenson, 1925	cryptogenic	+
Diadumene lineata (Verrill, 1869)	non-indigenous	+	+
Diplosoma listerianum (Milne Edwards, 1841)	cryptogenic	+
Dreissena polymorpha (Pallas, 1771)	non-indigenous	+	+	oligohaline
Ensis leei M. Huber, 2015	non-indigenous	+	+
Eriocheir sinensis H. Milne Edwards, 1853	non-indigenous	+	+
Ethmodiscus punctiger Castracane, 1886	non-indigenous	+	+
Fenestrulina delicia Winston, Hayward & Craig, 2000	non-indigenous	+
Fibrocapsa japonica S.Toriumi & H.Takano, 1973	non-indigenous	+
Ficopomatus enigmaticus (Fauvel, 1923)	non-indigenous	+
Fucus evanescens C.Agardh, 1820	cryptogenic		+
Gammarus tigrinus Sexton, 1939	non-indigenous	+	+
Garveia franciscana (Torrey, 1902)	cryptogenic	+
Gobiosoma bosc (Lacepède, 1800)	non-indigenous	+
Gonionemus vertens A. Agassiz, 1862	non-indigenous	+
Gracilaria vermiculophylla (Ohmi) Papenfuss, 1967	non-indigenous	+	+
Haliclona (Soestella) xena De Weerdt, 1986	cryptogenic	+
Hemigrapsus sanguineus (De Haan, 1835)	non-indigenous	+
Hemigrapsus takanoi Asakura & Watanabe, 2005	non-indigenous	+
Hemimysis anomala G.O. Sars, 1907	non-indigenous	+	+	oligohaline
Hypania invalida (Grube, 1860)	non-indigenous	+	+	oligohaline
Jassa marmorata Holmes, 1905	cryptogenic	+	+
Karenia mikimotoi (Miyake & Kominami ex Oda) Gert Hansen & Ø.Moestrup, 2000	non-indigenous	+	+
Limulus polyphemus (Linnaeus, 1758)	non-indigenous	+
Magallana angulata (Lamarck, 1819)	non-indigenous	+
Magallana gigas (Thunberg, 1793)	non-indigenous	+
Marenzelleria neglecta Sikorski & Bick, 2004	non-indigenous	+	+
Marenzelleria viridis (Verrill, 1873)	non-indigenous	+	+
Mediopyxis helysia Kühn, Hargreaves & Halliger, 2006	non-indigenous	+
Melanothamnus harveyi (Bailey) Díaz-Tapia & Maggs, 2017	non-indigenous	+
Melita nitida Smith, 1873	non-indigenous	+	+
Microphthalmus similis Bobretzky, 1870	cryptogenic	+
Mnemiopsis leidyi A. Agassiz, 1865	non-indigenous	+	+
Molgula manhattensis (De Kay, 1843)	cryptogenic	+
Monocorophium sextonae (Crawford, 1937)	cryptogenic	+
Mya arenaria Linnaeus, 1758	cryptogenic	+	+
Mytilopsis leucophaeata (Conrad, 1831)	non-indigenous	+	+	freshwater / oligohaline
Nemopsis bachei L. Agassiz, 1849	non-indigenous	+
Neogobius melanostomus (Pallas, 1814)	non-indigenous	+	+	oligohaline
Oithona davisae Ferrari F.D. & Orsi, 1984	non-indigenous	+
Pachycordyle michaeli (Berrill, 1948)	non-indigenous		+	marine / oligohaline
Palaemon elegans Rathke, 1837	cryptogenic		+
Palaemon macrodactylus Rathbun, 1902	non-indigenous	+
Perophora japonica Oka, 1927	non-indigenous	+
Petricolaria pholadiformis (Lamarck, 1818)	non-indigenous	+
Platorchestia platensis (Krøyer, 1845)	cryptogenic	+	+
Pleurosigma simonsenii Hasle, 1990	non-indigenous	+
Pontogammarus robustoides (Sars, 1894)	non-indigenous		+	oligohaline
Potamopyrgus antipodarum (Gray, 1843)	non-indigenous	+	+
Prorocentrum cordatum (Ostenfeld) J.D.Dodge, 1975	cryptogenic	+	+
Pseudochattonella verruculosa (Y.Hara & M.Chihara) S.Tanabe-Hosoi, D.Honda, S.Fukaya, Y.Inagaki & Y.Sako, 2007	cryptogenic	+
Pseudodiaptomus marinus Sato, 1913	non-indigenous	+
Rhithropanopeus harrisii (Gould, 1841)	non-indigenous	+	+
Saccharina japonica (J.E. Areschoug) C.E.Lane, C.Mayes, Druehl & G.W.Saunders, 2006	non-indigenous	+
Sargassum muticum (Yendo) Fensholt, 1955	non-indigenous	+
Schizobrachiella verrilli (Maturo & Schopf, 1968)	cryptogenic	+
Sinelobus vanhaareni Bamber, 2014	non-indigenous	+		oligohaline
Smittoidea prolifica Osburn, 1952	non-indigenous	+		freshwater / oligohaline
Spartina townsendii var. anglica C.E. Hubbard	non-indigenous	+
Styela clava Herdman, 1881	non-indigenous	+
Synidotea laticauda Benedict, 1897	non-indigenous	+		oligohaline
Telmatogeton japonicus Tokunaga, 1933	non-indigenous	+	+
Teredo navalis Linnaeus, 1758	cryptogenic	+	+
Tricellaria inopinata d'Hondt & Occhipinti Ambrogi, 1985	non-indigenous	+
Ulva californica Wille, 1899	non-indigenous	+
Victorella pavida Saville-Kent, 1870	cryptogenic	+

[truncated: 14 more sheets: EL, IE, IT, LV, LT, MT, NL, PL, PT, RO, SI, ES, SE, UK]
